# Supplementary material for: Mapping the Genetic Architecture of Gene Regulation in Whole Blood
Source: PLoS One. 2014 Apr 16;9(4):e93844. doi: 10.1371/journal.pone.0093844 (PMC3989189; doi:10.1371/journal.pone.0093844)
Supplement: Table S1 — Confirmed significant trans -eQTLs. (XLS) [file pone.0093844.s004.xls]

## Sheet: Tabelle1
genomic locus	top SNP KORA	Chr SNP	Probe_Id	Gene	Chr Gene	beta KORA F4	SE KORA F4	R2 KORA F4	Pvalue KORA F4	beta SHIP-TREND	SE SHIP-TREND	R2 SHIP-TREND	Pvalue SHIP-TREND	beta EGCUT	SE EGCUT	R2 EGCUT	Pvalue EGCUT
1	rs10736767	11	ILMN_2336609	SYTL2	11	-0.1429	0.01462	0.09744	1.602e-21	-0.105936	0.013377	0.630226	6.65396e-15	-0.0832428	0.0151554	0.555999	5.29443e-08
2	rs862242	5	ILMN_1653039		10	-0.4576	0.01406	0.5438	1.754e-153	0.470437	0.0124781	0.758541	7.70778e-191	0.583592	0.0111877	0.866172	6.00602e-262
3	rs2141180	3	ILMN_1654946	ZSCAN18	19	0.1109	0.01285	0.07741	2.76e-17	0.102796	0.0113597	0.556335	7.98531e-19	-0.0970048	0.0108372	0.6174	2.34227e-18
3	rs9859077	3	ILMN_1658173	ZNF418	19	0.06563	0.009252	0.05374	2.674e-12	-0.0196181	0.00644164	0.143209	0.00238695	0.020208	0.00553405	0.12434	0.000277282
3	rs2141180	3	ILMN_1724052	ZNF814	19	0.1013	0.009868	0.106	1.983e-23	0.0393062	0.00855202	0.236472	4.88532e-06	-0.0680462	0.00809237	0.539498	1.84267e-16
3	rs2141180	3	ILMN_1726368	ZNF135	19	0.07757	0.01015	0.06173	5.493e-14	0.0266468	0.00817556	0.502745	0.00115645	-0.0233158	0.00591336	0.259297	8.74193e-05
4	rs6600227	16	ILMN_1658957		1	-0.09915	0.01244	0.06673	4.932e-15	-0.0954422	0.0127505	0.7258	1.62697e-13	-0.087509	0.0148298	0.765298	5.29864e-09
5	rs12485738	3	ILMN_1660114	MMRN1	4	-0.08856	0.01129	0.06483	1.231e-14	0.0489682	0.00841855	0.214881	8.19845e-09	0.0292284	0.00691283	0.565157	2.62313e-05
5	rs12485738	3	ILMN_1668374	ITGB5	3	-0.1388	0.01918	0.0557	9.885e-13	0.1564	0.017302	0.448722	8.66316e-19	0.0516359	0.011299	0.8521	5.6337e-06
5	rs12485738	3	ILMN_1671928	PROS1	3	-0.1616	0.01783	0.0847	7.819e-19	0.0999101	0.0143567	0.362332	6.379e-12	0.0708441	0.0115322	0.748598	1.2639e-09
5	rs12485738	3	ILMN_1691264	NAT8B	2	-0.1413	0.01871	0.06037	1.055e-13	0.128589	0.0175844	0.375912	5.56135e-13	0.0206422	0.0142764	0.626738	0.148591
5	rs12485738	3	ILMN_1713731	ALOX12	17	-0.1091	0.01538	0.05368	2.607e-12	0.127353	0.0157456	0.417707	1.84031e-15	0.0330653	0.0101849	0.78566	0.00121601
5	rs12485738	3	ILMN_1729453	TSPAN9	12	-0.1682	0.02039	0.07119	5.695e-16	0.174539	0.0179892	0.539285	2.75977e-21	0.0774052	0.0109054	0.86079	2.75731e-12
5	rs12485738	3	ILMN_1730487	CALD1	7	-0.08874	0.01179	0.05999	1.263e-13	0.0842006	0.0103686	0.350709	1.43273e-15	0.0253137	0.00806504	0.650497	0.00175812
5	rs1344142	3	ILMN_1733324	ITGB3	17	-0.1243	0.01702	0.05663	6.346e-13	-0.0918282	0.0112202	0.295724	8.76949e-16	0.0730735	0.0135245	0.786582	8.60646e-08
5	rs12485738	3	ILMN_1743290	GP9	3	-0.1793	0.02214	0.06878	1.823e-15	0.182396	0.02077	0.55243	7.40163e-18	0.0561197	0.0131149	0.902018	2.09954e-05
5	rs12485738	3	ILMN_1745103	CLEC1B	12	-0.1498	0.02055	0.05648	6.809e-13	0.100838	0.0192554	0.248274	2.01188e-07	0.0278924	0.0182906	0.6179	0.127658
5	rs1359142	6	ILMN_1767766	PRDX2	19	-0.1047	0.01269	0.07131	5.376e-16	-0.0971954	0.0117522	0.808994	4.48184e-16	-0.0977278	0.0113549	0.792874	3.84183e-17
5	rs12485738	3	ILMN_1787919	PARVB	22	-0.1362	0.01922	0.05355	2.769e-12	0.19049	0.0189154	0.505633	9.8443e-23	0.0930402	0.014488	0.768826	2.28499e-10
5	rs12485738	3	ILMN_1808590	GUCY1A3	4	-0.1073	0.01453	0.05782	3.579e-13	0.093904	0.0134938	0.486812	6.38212e-12	0.0675003	0.010602	0.754128	3.22153e-10
5	rs12485738	3	ILMN_2392189	CTDSPL	3	-0.1302	0.0172	0.06066	9.16e-14	0.148001	0.0165272	0.514605	1.75953e-18	0.0603113	0.00958792	0.867283	5.16381e-10
5	rs10463053	5	ILMN_1798557	FAM153A	5	0.1815	0.0187	0.09913	3.381e-21	-0.127286	0.0173926	0.471246	5.34349e-13	-0.057899	0.0126816	0.537224	5.74955e-06
6	rs10252204	7	ILMN_1660927	FAM185A	7	-0.07822	0.008667	0.08403	1.084e-18	0.0307575	0.00696479	0.180361	1.12033e-05	-0.0100839	0.00562024	0.337974	0.0731491
7	rs9272346	6	ILMN_1661266		6	-0.7899	0.02957	0.4456	7.152e-116	-0.702415	0.0208871	0.628422	6.99505e-164	0.987073	0.0382103	0.698321	5.70591e-108
7	rs502771	6	ILMN_1752592	HLA-DRB4	6	0.5284	0.03548	0.1999	5.904e-45					0.570914	0.0321544	0.450417	7.07465e-60
7	rs9272346	6	ILMN_1791534		6	-0.2818	0.03252	0.07799	2.086e-17	-0.384497	0.0326181	0.216401	4.99088e-30	0.463774	0.0652455	0.219964	2.57093e-12
7	rs9272346	6	ILMN_2159694	HLA-DRB4	6	-0.4896	0.0422	0.1316	4.434e-29	-0.520825	0.0423788	0.224106	2.54877e-32	0.615651	0.0821467	0.207711	1.73511e-13
7	rs9272346	6	ILMN_2165753	HLA-A	6	0.6984	0.0797	0.0796	9.507e-18	0.501524	0.0377041	0.930388	3.82674e-37	-0.738844	0.155535	0.408121	2.39942e-06
8	rs10742583	11	ILMN_1663132	ADCK2	7	0.0939	0.01212	0.06332	2.552e-14	0.0872261	0.0107082	0.722578	1.1811e-15	-0.079999	0.0119683	0.72292	4.3029e-11
8	rs10742583	11	ILMN_1688753	PTDSS1	8	0.2389	0.01192	0.3113	5.786e-74	0.164966	0.0108459	0.682706	6.46122e-47	-0.214932	0.0116409	0.817575	7.34778e-64
8	rs10742583	11	ILMN_1690963	ASAP1	8	0.1099	0.01438	0.06169	5.594e-14	0.103793	0.0125987	0.69748	5.75455e-16	-0.0617276	0.013662	0.747726	7.15882e-06
8	rs10742583	11	ILMN_1695386	RAD51C	17	0.09094	0.01153	0.0655	8.906e-15	0.0289473	0.00942818	0.182208	0.00219933	-0.124375	0.0128523	0.467863	4.84627e-21
8	rs10742583	11	ILMN_1716445	DTYMK	2	0.09812	0.01061	0.08782	1.688e-19	0.0653631	0.00892556	0.673378	5.16696e-13	-0.0642349	0.010791	0.750338	3.91786e-09
8	rs10742583	11	ILMN_1727458	HDAC1	1	0.1139	0.01002	0.1272	4.303e-28	0.10388	0.00953086	0.692422	3.81688e-26	-0.125367	0.00988116	0.876786	8.63211e-34
8	rs10742583	11	ILMN_1743049	PWP1	12	-0.1424	0.01076	0.1649	1.198e-36	-0.197954	0.00951397	0.643488	1.65307e-79	0.0752597	0.00986712	0.699795	6.68311e-14
8	rs10742583	11	ILMN_1752086	TRAPPC11	4	-0.07452	0.009111	0.07005	9.901e-16	-0.103543	0.00848989	0.664516	6.91536e-32	0.0352602	0.00771349	0.803861	5.60021e-06
8	rs10742583	11	ILMN_1754579	SYNE2	14	0.06739	0.008484	0.06635	5.915e-15	0.0270407	0.00766226	0.0599761	0.000437017	-0.0740466	0.00807333	0.396915	3.72805e-19
8	rs10742583	11	ILMN_1769319	CNBP	3	0.1136	0.01028	0.121	1.015e-26	0.127037	0.0101479	0.735229	2.18287e-33	-0.0646264	0.00944726	0.720538	1.54676e-11
8	rs10742583	11	ILMN_1795428	WDR59	16	-0.0939	0.009298	0.103	8.944e-23	-0.0997291	0.00949844	0.515818	1.79323e-24	0.0354925	0.00962831	0.639841	0.00024263
8	rs10742583	11	ILMN_1795876	GPS1	17	0.06541	0.007896	0.07174	4.36e-16	0.0820408	0.00848913	0.678541	3.87762e-21	-0.0344433	0.00755202	0.910055	5.87852e-06
8	rs10742583	11	ILMN_1796464	WDR37	10	0.09877	0.009316	0.1124	8.254e-25	0.0557782	0.00917482	0.714204	1.74497e-09	-0.0812566	0.00940753	0.672136	3.00442e-17
9	rs9939012	16	ILMN_1667034	PDPR	16	-0.1442	0.01814	0.06638	5.816e-15	0.0995545	0.0181401	0.541699	5.21399e-08	-0.163631	0.0191826	0.381562	7.06445e-17
9	rs9939012	16	ILMN_1778013	PDPR	16	-0.1393	0.01758	0.06602	6.948e-15	0.0656104	0.015553	0.357896	2.69504e-05	-0.109286	0.0161989	0.327648	2.87184e-11
10	rs225245	17	ILMN_1671686	EPB49	8	-0.09372	0.013	0.05527	1.218e-12	-0.102458	0.01231	0.864625	2.96353e-16	-0.119274	0.0123876	0.920972	7.42806e-21
10	rs225245	17	ILMN_1697529	RNF10	12	-0.1041	0.01256	0.07184	4.148e-16	-0.116957	0.0126853	0.796521	1.87202e-19	-0.0769892	0.0120618	0.874172	2.91402e-10
11	rs12933929	16	ILMN_1671809	DUSP22	6	-0.09068	0.008852	0.1059	2.372e-23	0.089067	0.00862326	0.654473	8.98092e-24	-0.0817014	0.00933696	0.365325	1.20934e-17
11	rs12933929	16	ILMN_1813275	DUSP22	6	-0.09238	0.008592	0.1154	1.989e-25	0.0848903	0.00744805	0.45479	2.70136e-28	-0.0885052	0.00873467	0.622129	8.31131e-23
11	rs12933929	16	ILMN_2159152	TP53TG3B	16	0.09155	0.01136	0.06832	2.449e-15	-0.0471153	0.00919273	0.0871544	3.59962e-07	0.0413549	0.00883167	0.166332	3.31772e-06
12	rs3779106	7	ILMN_1673337	PMS2CL	7	-0.06891	0.006862	0.102	1.499e-22	-0.0282084	0.00611531	0.208548	4.51817e-06	-0.0172129	0.00482765	0.327718	0.000384347
13	rs10417909	19	ILMN_1673991	ATIC	2	0.1132	0.01171	0.09535	4.291e-21	0.124393	0.0102484	0.687138	1.28082e-31	-0.0950318	0.00850352	0.660096	4.44899e-27
14	rs6901565	6	ILMN_1676459	ZNF785	16	-0.09046	0.01182	0.06184	5.195e-14	-0.0575442	0.0100189	0.254966	1.24782e-08	0.0310165	0.00862603	0.251406	0.000343012
15	rs2856553	16	ILMN_1678730	NOMO1	16	-0.1154	0.0119	0.09585	3.359e-21	0.0740504	0.0121271	0.433568	1.48586e-09	-0.0489215	0.0184245	0.470388	0.00807992
15	rs2856553	16	ILMN_2126957	NOMO1	16	-0.09937	0.01322	0.05988	1.378e-13	0.083894	0.011518	0.566278	6.81954e-13	-0.0620586	0.0160208	0.541842	0.000115829
16	rs4130579	19	ILMN_1680388		1	0.2037	0.02657	0.0623	4.742e-14	-0.136621	0.0288971	0.373412	2.61294e-06	0.268336	0.0267288	0.579558	1.93596e-22
17	rs12669559	7	ILMN_1684255	MYL4	17	-0.1556	0.0186	0.07304	2.318e-16	0.131978	0.0178316	0.750494	2.96818e-13	-0.140879	0.0181503	0.755677	2.50767e-14
17	rs12669559	7	ILMN_1695058	SLC38A5	X	-0.1022	0.01209	0.07457	1.102e-16	0.107201	0.0140459	0.63169	5.61128e-14	-0.0981759	0.0120903	0.644895	1.71529e-15
17	rs12669559	7	ILMN_1787526	C2ORF88	2	-0.2176	0.01744	0.1492	4.717e-33	0.22613	0.0159798	0.641651	2.16976e-41	-0.138521	0.0165665	0.685698	2.66514e-16
18	rs3745902	19	ILMN_1685843	KIR2DL5B	19	0.1027	0.009889	0.1083	6.252e-24	0.0378133	0.00828608	0.46622	5.69168e-06	0.0729826	0.00908499	0.256185	3.31664e-15
18	rs3745902	19	ILMN_1793451	KIR2DL5B	19	0.2372	0.01396	0.2452	3.123e-56	0.0952869	0.00812889	0.195465	9.85717e-30	0.127648	0.0116043	0.366639	2.44527e-26
18	rs3745902	19	ILMN_2415650	KIR2DL5B	19	0.1544	0.01142	0.1707	5.329e-38	0.0570831	0.00819389	0.216854	6.06757e-12	0.0872859	0.00920153	0.415158	2.55991e-20
19	rs845787	20	ILMN_1688318	FRG1B	20	0.1635	0.01569	0.1091	4.562e-24	0.197288	0.0158457	0.5042	4.5484e-33	0.086777	0.0123914	0.44933	5.2419e-12
20	rs10861779	12	ILMN_1692962	CTDSP2	12	0.07774	0.009583	0.06914	1.653e-15	-0.0790898	0.00864839	0.797618	3.54561e-19	0.0349564	0.00719272	0.734159	1.40832e-06
21	rs13053817	22	ILMN_1697286	SF3A1	22	0.143	0.01954	0.0569	5.567e-13	-0.12867	0.0165389	0.338952	1.88986e-14	0.0465604	0.0106303	0.609635	1.34185e-05
22	rs12151742	2	ILMN_1652161	PNKD	2	0.1407	0.01227	0.129	1.892e-28	0.0624591	0.0116313	0.395567	9.90912e-08	0.108086	0.00914426	0.707985	7.22494e-30
22	rs12151621	2	ILMN_1679130	CALHM1	10	0.1424	0.01326	0.1152	2.244e-25	-0.0809785	0.011477	0.462983	3.31045e-12	0.124421	0.01137	0.67345	4.24194e-26
22	rs12151621	2	ILMN_1697317	DYNLRB2	16	0.1389	0.01285	0.1165	1.124e-25	-0.0523696	0.00909362	0.425196	1.14272e-08	0.142479	0.0110415	0.638392	8.47822e-35
22	rs12151621	2	ILMN_1724158	ZNF93	19	0.09093	0.0125	0.05637	7.624e-13	-0.0457156	0.0118619	0.504602	0.00012403	0.0598907	0.00991116	0.697974	2.30311e-09
22	rs12151621	2	ILMN_1740186	GHRHR	7	0.07777	0.00913	0.07569	6.929e-17	-0.0195244	0.00750527	0.195888	0.00942812	0.0626068	0.00742317	0.511341	1.51078e-16
22	rs12151621	2	ILMN_2282282	MLH3	14	0.1904	0.01396	0.1736	1.312e-38	-0.0919036	0.00966292	0.513607	1.50161e-20	0.174162	0.0116974	0.644889	1.58664e-44
23	rs5750715	22	ILMN_1697710	IL37	2	0.1713	0.0154	0.1223	5.296e-27	-0.0943241	0.0107104	0.199779	6.02303e-18	0.0834609	0.0127129	0.417857	9.25223e-11
24	rs592423	6	ILMN_1702447	IGF2BP2	3	-0.09425	0.01251	0.06009	1.203e-13	0.0908649	0.0113686	0.818171	3.81821e-15	0.100334	0.0120768	0.849317	4.04349e-16
25	rs12189695	6	ILMN_1702866	LINC00115	1	0.2361	0.01781	0.1652	9.769e-37	0.0971484	0.0164108	0.198708	4.50081e-09	0.101659	0.0123681	0.23526	8.01941e-16
26	rs6854996	4	ILMN_1703246	SBF1	22	0.06156	0.008236	0.05919	1.856e-13	-0.0574995	0.00701262	0.689121	7.79209e-16	0.027502	0.00732169	0.774765	0.000184771
27	rs7165535	15	ILMN_1703538	AIF1	6	-0.3504	0.02593	0.1706	5.582e-38	0.157492	0.0200807	0.516435	1.18049e-14	0.223247	0.0162601	0.743162	9.65115e-39
28	rs11247355	15	ILMN_1704376	GLDN	15	0.0988	0.01066	0.08816	1.427e-19	0.133363	0.010693	0.190821	3.60775e-33	-0.0593589	0.00903357	0.078929	8.91329e-11
29	rs11642055	16	ILMN_1709747	EXOG	3	-0.1216	0.01447	0.0737	1.749e-16	0.110138	0.014991	0.463569	4.36708e-13	-0.0821746	0.0146019	0.526832	2.51228e-08
30	rs4792935	17	ILMN_1710207	FAM178A	10	-0.05476	0.007542	0.05603	8.438e-13	-0.0841669	0.00710934	0.693251	2.93897e-30	-0.0133632	0.00671321	0.792166	0.04686
31	rs199448	17	ILMN_1712657	BPTF	17	0.2481	0.01061	0.3813	1.452e-94	0.0821433	0.0087116	0.241671	3.07015e-20	0.0620495	0.00974144	0.211396	3.16412e-10
31	rs199448	17	ILMN_1743621	C17ORF69	17	0.1456	0.009955	0.1943	1.45e-43	0.0643433	0.00764176	0.488859	1.37835e-16	0.0725437	0.00823051	0.591474	7.20905e-18
31	rs199448	17	ILMN_1772603	LOC644172	17	0.3734	0.012	0.5219	2.694e-144	0.153587	0.00928334	0.437417	3.26181e-54	0.0548025	0.01075	0.587708	4.27258e-07
31	rs199448	17	ILMN_1784428	MGC57346	17	0.234	0.009432	0.4096	1.317e-103	0.157642	0.00804978	0.696318	5.48913e-72	0.139227	0.00910285	0.834955	1.2943e-46
32	rs700415	7	ILMN_1712721	GAST	17	0.07601	0.009044	0.07368	1.695e-16	0.0515122	0.00811195	0.325693	3.33031e-10	-0.0582408	0.00679876	0.590688	5.29869e-17
33	rs4390943	3	ILMN_1712936	GCFC1	21	0.1457	0.01115	0.1614	7.588e-36	0.100043	0.00901265	0.329643	5.2861e-27	-0.0543318	0.00652038	0.486538	3.33905e-16
34	rs615672	6	ILMN_1717261	"HLA-DRB1;HLA-DRB3"	6	0.2229	0.0232	0.09485	7.446e-21	0.0946568	0.0209887	0.43327	7.2971e-06	0.29744	0.0273962	0.426785	9.67715e-26
35	rs11130549	3	ILMN_1717793	C19ORF33	19	0.1046	0.01453	0.05509	1.325e-12	-0.0553752	0.0128261	0.243809	1.7447e-05	0.0257817	0.0113901	0.414405	0.0238652
36	rs1476415	21	ILMN_1732467	OR2AG1	11	0.07901	0.007067	0.1234	3.05e-27	-0.0688012	0.00685594	0.260256	1.36174e-22	-0.0607563	0.00568741	0.431549	5.0787e-25
37	rs7005151	8	ILMN_1738793	ZNF71	19	0.1225	0.009291	0.1638	2.141e-36					0.094805	0.00974505	0.142698	3.0881e-21
38	rs10814410	9	ILMN_1739199	WASH3P	15	-0.1221	0.01234	0.09926	5.852e-22	-0.0462846	0.0118337	0.348619	9.83546e-05
39	rs12612045	2	ILMN_1739942	FAM117B	2	-0.0985	0.01251	0.06534	9.942e-15	-0.0999657	0.0114159	0.625621	9.09195e-18	0.0869891	0.0105652	0.638898	7.19482e-16
40	rs11171739	12	ILMN_1740094	BEND4	4	0.1545	0.008155	0.288	1.617e-67	-0.145589	0.008795	0.462094	2.89668e-54	-0.132246	0.0174819	0.757003	1.0499e-13
40	rs11171739	12	ILMN_1753440	DCAF16	4	0.07575	0.008703	0.0786	1.55e-17	-0.0808114	0.00855976	0.528834	2.77348e-20	-0.0699288	0.0161428	0.691804	1.66275e-05
40	rs11171739	12	ILMN_2180866	RPS26P11	X	1.178	0.0246	0.7209	2.795e-248	-1.12668	0.0216551	0.875012	3.53155e-280	-0.189162	0.021926	0.972915	3.25755e-17
41	rs12744267	1	ILMN_1745885	POLR2F	22	-0.07317	0.00992	0.05773	3.74e-13	-0.0991719	0.00924518	0.544343	2.03584e-25	-0.0199798	0.0087449	0.797899	0.0225842
42	rs791900	6	ILMN_1749070	HLA-DPB1	6	0.3027	0.03121	0.0959	3.262e-21	-0.251933	0.0246914	0.232713	2.89282e-23	-0.381293	0.0359527	0.357585	1.05148e-24
43	rs7708899	5	ILMN_1754156	FLJ45340	7	-0.1389	0.01121	0.1476	1.14e-32	0.0922852	0.00945563	0.435206	1.65202e-21	-0.0177252	0.00710355	0.177994	0.0127833
44	rs470119	22	ILMN_1761321	KREMEN2	16	-0.04605	0.006105	0.06029	1.128e-13	-0.0252303	0.00588155	0.116027	1.97207e-05	0.0587327	0.00586245	0.516881	2.33446e-22
45	rs4704164	5	ILMN_1770498	GUSBP1	5	-0.1193	0.013	0.08664	3.012e-19	0.0589186	0.0105619	0.459953	3.16544e-08	0.0603646	0.00832058	0.73737	9.36854e-13
45	rs4704164	5	ILMN_1780700	GUSBP2	6	0.1007	0.01325	0.061	7.795e-14	-0.0544302	0.0118195	0.293864	4.68321e-06	-0.0740332	0.0103179	0.197278	1.62363e-12
45	rs4704164	5	ILMN_1813191		5	0.2087	0.01546	0.1703	6.612e-38	-0.209349	0.0148341	0.382102	3.40001e-41	-0.140033	0.0116222	0.385173	6.96522e-31
46	rs2244468	9	ILMN_1772888		17	-0.1264	0.008868	0.1861	1.227e-41	-0.113541	0.00838762	0.756965	2.65824e-38	0.12193	0.0081656	0.765778	9.55179e-45
47	rs2217065	15	ILMN_1775590	SCAND2	15	0.08017	0.0098	0.07023	9.756e-16	#N/A	#N/A	#N/A	#N/A	-0.0192206	0.0044195	0.317806	1.54061e-05
48	rs2942219	8	ILMN_1778213	STK33	11	-0.09319	0.01009	0.08768	1.804e-19	-0.0481606	0.00857576	0.613319	2.56784e-08	-0.0110239	0.00831177	0.750699	0.185112
49	rs11871616	17	ILMN_1779572	PLEKHM1	17	-0.3074	0.01414	0.3475	2.609e-84	0.220122	0.0105322	0.564278	4.35187e-80	0.071278	0.00741224	0.400987	8.26376e-21
50	rs7395116	11	ILMN_1783753	TXNDC12	1	-0.1832	0.01208	0.206	2.2e-46					-0.0972816	0.0116222	0.774063	2.48761e-16
51	rs2353678	19	ILMN_1784352	CCM2	7	-0.0635	0.007148	0.08163	3.519e-18	-0.0258946	0.00621403	0.754389	3.36644e-05	0.042774	0.0065533	0.858492	1.17784e-10
52	rs12936834	17	ILMN_1789407	FAM18B2	17	-0.159	0.01299	0.1444	6.023e-32	0.0359653	0.00862709	0.34828	3.341e-05	-0.0803125	0.00866567	0.794262	1.65552e-19
53	rs4447245	12	ILMN_1791297		8	-0.1305	0.01142	0.1286	2.605e-28					0.0546148	0.00846374	0.290767	1.88241e-10
54	rs4895441	6	ILMN_1792455	TMEM158	3	0.2425	0.03054	0.06629	6.098e-15	0.273138	0.0270278	0.539414	7.12158e-23	0.196868	0.0274521	0.642187	1.66806e-12
54	rs4895441	6	ILMN_1796678	"HBG2;HBG1"	11	0.3837	0.04364	0.08011	7.407e-18	0.570663	0.0420624	0.352479	1.88133e-38	0.55257	0.0450431	0.331168	7.21789e-32
54	rs4895441	6	ILMN_2084825	HBG2	11	0.366	0.04434	0.07124	5.539e-16	0.544812	0.0431406	0.303522	6.60678e-34	0.499522	0.0440716	0.317974	9.36481e-28
55	rs10172646	2	ILMN_1796678	"HBG2;HBG1"	11	0.3969	0.04283	0.0882	1.4e-19	0.461793	0.0416014	0.315734	5.28148e-27	-0.339094	0.0474541	0.25438	1.9883e-12
55	rs10172646	2	ILMN_1806710	ESPN	1	0.1957	0.01912	0.1056	2.522e-23	0.189493	0.0209206	0.30648	7.42805e-19	-0.112985	0.0149316	0.449044	1.03374e-13
55	rs10172646	2	ILMN_2084825	HBG2	11	0.3778	0.04355	0.07814	1.931e-17	0.436215	0.0425651	0.267536	1.90537e-23	-0.32758	0.0459014	0.256905	2.11644e-12
57	rs9534145	13	ILMN_1802023	OR7E156P	13	0.06894	0.009491	0.05608	8.264e-13	0.0112392	0.00722516	0.355559	0.120145	0.0321571	0.00615279	0.685754	2.1973e-07
58	rs291040	16	ILMN_1803945		6	0.07228	0.009052	0.06699	4.336e-15	-0.0684935	0.00851585	0.590446	2.59969e-15	0.0545684	0.00843071	0.688589	1.66226e-10
59	rs225245	17	ILMN_1806349	SLC6A8	X	-0.08683	0.01123	0.06311	2.826e-14	-0.116255	0.0118585	0.852734	1.11576e-21	-0.0439233	0.00966472	0.904138	6.33412e-06
60	rs6503934	17	ILMN_1810274	HOXB2	17	0.1875	0.01983	0.09147	2.786e-20					0.133456	0.0204288	0.373654	1.1364e-10
61	rs10000012	4	ILMN_1811443	AVP	20	0.1829	0.01492	0.1448	4.922e-32	0.0571298	0.0106821	0.207427	1.11369e-07	0.15759	0.0129675	0.577348	2.38114e-31
61	rs10000012	4	ILMN_2406439	SPTBN4	19	0.1154	0.01303	0.08124	4.263e-18	0.0489511	0.00910322	0.201475	9.52119e-08	0.133926	0.0122523	0.610508	4.77162e-26
62	rs1317548	10	ILMN_1906187	LOC283070	10	0.1547	0.01446	0.1142	3.26e-25	-0.146424	0.0123142	0.519314	1.71473e-30	0.103534	0.0114794	0.507592	1.33426e-18
63	rs642112	1	ILMN_2050023	CCDC23	1	0.2166	0.02392	0.08451	8.578e-19					-0.204075	0.0213043	0.41064	1.14322e-20
64	rs10784774	12	ILMN_2051900	EID2B	19	0.1495	0.01267	0.1357	5.998e-30	0.0769606	0.0114661	0.70275	3.2989e-11	0.15895	0.00828854	0.925477	6.16427e-68
64	rs10784774	12	ILMN_2095653	AFMID	17	-0.1173	0.009898	0.1368	3.367e-30	-0.13361	0.00902149	0.466416	8.41675e-45	-0.373228	0.013541	0.858341	1.1009e-118
64	rs10784774	12	ILMN_2130078	CDKN2AIPNL	5	0.07231	0.009745	0.05845	2.737e-13	0.057528	0.00981272	0.663446	6.28462e-09	0.1056	0.00801553	0.889835	4.50122e-36
64	rs10784774	12	ILMN_2134381	ITPK1-AS1	14	0.09329	0.01308	0.05427	2.021e-12	0.100345	0.0124602	0.623467	2.40441e-15	0.117629	0.00921778	0.899818	3.92881e-34
64	rs10784774	12	ILMN_2182482	SHCBP1	16	0.189	0.009911	0.2908	3.288e-68	0.162273	0.00983641	0.728301	5.9869e-54	0.304305	0.00955812	0.820828	3.59423e-145
64	rs10784774	12	ILMN_2334242	CREB1	2	0.1903	0.0123	0.2126	5.329e-48	0.162786	0.0093335	0.849972	2.64676e-59	0.202294	0.00906145	0.862	1.61007e-86
64	rs10784774	12	ILMN_2412521	KIAA0101	15	0.1283	0.009883	0.1596	2.183e-35	0.101397	0.0105866	0.687982	8.3272e-21	0.124138	0.0076565	0.81225	1.88798e-51
65	rs4723226	7	ILMN_2089977	FKBP9L	7	-0.1357	0.0113	0.14	6.276e-31	0.115196	0.0100261	0.368891	1.06426e-28	-0.0877198	0.00769607	0.35163	4.98976e-28
66	rs10203656	2	ILMN_2094416	PLGLB2	2	0.264	0.01471	0.2661	1.106e-61	-0.463673	0.013252	0.590253	6.2254e-173	0.223191	0.0121323	0.42317	1.76646e-63
67	rs10950029	7	ILMN_2118663	ZNF117	7	0.1976	0.019	0.1086	5.434e-24	-0.111809	0.0127088	0.320127	6.48604e-18	0.104755	0.00983994	0.378992	7.17955e-25
68	rs3810444	19	ILMN_2134224	ATP13A1	19	0.4021	0.03528	0.1276	3.476e-28	-0.398865	0.0265787	0.487703	7.73977e-46	0.271117	0.0333895	0.644158	1.72007e-15
69	rs4665083	2	ILMN_2142752	MANSC1	12	-0.07675	0.01082	0.05362	2.684e-12	-0.0483217	0.0103162	0.652267	3.22293e-06	-0.0480357	0.00923816	0.801073	2.52602e-07
70	rs3748144	8	ILMN_2144088	FDFT1	8	-0.1043	0.01369	0.06139	6.445e-14	0.0666868	0.0113161	0.284269	5.2618e-09	0.0361033	0.0148487	0.379026	0.0152549
70	rs3763114	5	ILMN_2313926	CDC42SE2	5	0.1218	0.01702	0.05453	1.733e-12	-0.0883852	0.012935	0.570576	1.48458e-11	-0.00410522	0.00852692	0.86496	0.630332
71	rs8058597	16	ILMN_2147105		16	0.5417	0.01522	0.5883	6.215e-173	-0.262879	0.0126447	0.69763	2.11049e-79	0.136642	0.0111002	0.670276	4.64231e-32
72	rs1555823	10	ILMN_2151056	C10ORF32	10	-0.1231	0.01273	0.09538	4.227e-21	-0.0794303	0.0104282	0.583374	6.27644e-14	0.0852614	0.00985095	0.624365	2.60578e-17
73	rs11673276	19	ILMN_2175715	KIR2DS5	19	0.2086	0.01187	0.258	1.525e-59					0.14932	0.0113216	0.339107	3.84172e-36
74	rs2912495	8	ILMN_2199439	CA2	8	-0.1122	0.01561	0.05502	1.373e-12	-0.132982	0.0162231	0.434543	7.93651e-16	-0.175501	0.0167268	0.616016	3.03418e-24
75	rs7921218	10	ILMN_2209578	AGAP6	10	-0.09724	0.01188	0.07015	9.43e-16	0.0552101	0.0114691	0.464398	1.72226e-06	-0.0489294	0.0112606	0.59975	1.56722e-05
76	rs10116248	9	ILMN_2276758	POFUT1	20	-0.1443	0.02009	0.05496	1.45e-12	-0.182513	0.0181354	0.502064	1.04716e-22	-0.233864	0.0134488	0.866674	7.63606e-58
77	rs13048152	21	ILMN_2291619	RAB3IP	12	0.1405	0.01103	0.1548	3.027e-34	0.10022	0.00920239	0.594371	4.15611e-26	0.0787733	0.00813956	0.629766	4.8218e-21
78	rs11633427	15	ILMN_2320480		15	-0.08897	0.009893	0.08348	1.422e-18	0.039431	0.00662447	0.551766	3.71729e-09	-0.0295072	0.00627536	0.403819	3.02354e-06
79	rs3917989	1	ILMN_2334242	CREB1	2	0.128	0.01446	0.08112	4.51e-18	-0.0423716	0.0111859	0.804834	0.000161454	0.0400325	0.0125201	0.780365	0.00143991
