# Supplementary material for: Mapping the Genetic Architecture of Gene Regulation in Whole Blood
Source: PLoS One. 2014 Apr 16;9(4):e93844. doi: 10.1371/journal.pone.0093844 (PMC3989189; doi:10.1371/journal.pone.0093844)
Supplement: Table S2 — Confirmed significant cis -eQTLs. (XLS) [file pone.0093844.s005.xls]

## Sheet: Tabelle1
top SNP KORA F4	Chr SNP	minor allele KORA F4	MAF KORA F4	Probe_Id	Gene	Chr Gene	beta KORA F4	SE KORA F4	R2 KORA F4	Pvalue KORA F4	beta SHIP-TREND	SE SHIP-TREND	R2 SHIP-TRENDf	Pvalue SHIP-TREND	beta EGCUT	SE EGCUT	R2 EGCUT	Pvalue EGCUT
rs10001803	4	A	0.07727	ILMN_1769633	CTSO	4	-0.1161	0.01698	0.05012	1.502e-11	0.187708	0.0166374	0.735702	9.71306e-28	-0.205197	0.0138526	0.780391	5.44938e-44
rs1000215	7	C	0.1818	ILMN_2180827	MEPCE	7	-0.08147	0.01106	0.05759	4e-13	-0.0915246	0.00992458	0.674814	1.94553e-19	-0.00331385	0.00880272	0.849948	0.706678
rs1002095	9	A	0.3955	ILMN_1747556	CDK9	9	0.07384	0.00783	0.09122	3.464e-20	-0.0892402	0.00805089	0.457085	6.91407e-27	-0.0187852	0.00617915	0.750334	0.00244315
rs10028441	4	A	0.2875	ILMN_1735367	HSD17B11	4	0.1055	0.009803	0.1154	1.799e-25	-0.0956122	0.00918223	0.732203	4.45478e-24	0.0731916	0.00981037	0.80231	2.27248e-13
rs10028441	4	A	0.2875	ILMN_1675117	HSD17B11	4	0.06952	0.01173	0.03806	4.406e-09	-0.0746343	0.0111928	0.828723	4.46724e-11	0.0629874	0.0106772	0.925507	5.41247e-09
rs10035180	5	C	0.218	ILMN_2179652	PRELID1	5	-0.08953	0.009036	0.09956	5.034e-22	0.0756942	0.00893786	0.68994	9.7251e-17	-0.0477352	0.00793649	0.754942	2.75474e-09
rs10041551	5	T	0.2908	ILMN_2214278	ANKRD32	5	-0.08561	0.009511	0.08369	1.341e-18	-0.0611711	0.00829842	0.433413	3.76247e-13	-0.123917	0.00782837	0.580978	3.17556e-49
rs10046697	8	G	0.1979	ILMN_1758811	IMPA1	8	-0.1008	0.01391	0.05582	9.335e-13	-0.0851218	0.0130323	0.541831	1.07585e-10	-0.134948	0.012818	0.670645	2.40558e-24
rs10049380	3	C	0.1959	ILMN_1668374	ITGB5	3	0.1378	0.01138	0.1416	2.567e-31	-0.128932	0.0107637	0.862119	7.96024e-31	0.118527	0.00974512	0.920938	2.54897e-31
rs10051170	5	A	0.4245	ILMN_1703330	FEM1C	5	-0.07588	0.01077	0.05297	3.647e-12	0.0758476	0.00900618	0.690534	1.41514e-16	-0.0572528	0.00626252	0.694148	5.08082e-19
rs10052066	5	A	0.4829	ILMN_1654685	MCTP1	5	-0.2099	0.009096	0.3751	1.218e-92	0.130388	0.00832634	0.697794	3.5979e-49	0.190538	0.00755752	0.721066	2.27902e-103
rs1006044	3	T	0.071	ILMN_2356991	CD47	3	-0.3019	0.01958	0.2112	1.015e-47	-0.325038	0.0197058	0.552032	9.76003e-54	-0.411208	0.0142375	0.840191	9.13293e-126
rs1006353	13	A	0.2633	ILMN_1658464	GTF3A	13	-0.05764	0.008193	0.0528	3.972e-12	0.0502196	0.00741468	0.779928	2.249e-11	0.0563698	0.00674264	0.882115	2.81306e-16
rs10073750	5	C	0.145	ILMN_1799725	DOCK2	5	-0.05496	0.007671	0.05465	1.637e-12	0.0603125	0.00785586	0.811426	4.14564e-14	-0.0471107	0.00656169	0.884753	1.61454e-12
rs1007423	21	G	0.3766	ILMN_1792669	HLCS	21	0.05428	0.006734	0.06818	2.441e-15	-0.0348876	0.00676207	0.117568	3.03707e-07	-0.0338004	0.00536886	0.414682	5.07411e-10
rs10079760	5	C	0.1295	ILMN_2214955	CCDC127	5	-0.1766	0.01334	0.1649	1.171e-36	0.0641372	0.0112488	0.620949	1.59817e-08	-0.0593958	0.012258	0.539933	1.52064e-06
rs10083442	14	A	0.1902	ILMN_1787251	DAAM1	14	0.1423	0.009933	0.1881	4.977e-42	-0.163722	0.00931645	0.682111	8.0152e-60	0.114656	0.00947622	0.656379	4.89539e-31
rs1008766	16	G	0.4486	ILMN_2173611	MT1E	16	-0.2172	0.01442	0.2036	7.407e-46	-0.151179	0.012309	0.386955	3.258e-32	0.201531	0.0137793	0.498096	4.78483e-43
rs10089084	8	C	0.3499	ILMN_1656310	IDO1	8	0.09849	0.01559	0.04303	4.163e-10	-0.0922715	0.0135445	0.408246	1.73292e-11	0.0652034	0.0137997	0.384809	2.72352e-06
rs10089520	8	C	0.1808	ILMN_2359742	CTSB	8	0.2228	0.01364	0.2309	1.303e-52	-0.235568	0.0125217	0.709787	4.82635e-67	0.218756	0.0138146	0.805077	2.95643e-49
rs10089520	8	C	0.1808	ILMN_1696360	CTSB	8	0.192	0.014	0.1749	5.513e-39	-0.218159	0.0139068	0.688445	2.55758e-49	0.181154	0.0156207	0.733979	7.93314e-29
rs1009181	6	C	0.359	ILMN_1651496	HIST1H2BD	6	-0.3712	0.01576	0.3846	1.057e-95	0.396377	0.015097	0.608423	8.23374e-114	-0.430944	0.0138688	0.744206	4.02321e-139
rs1009181	6	C	0.359	ILMN_1758623	HIST1H2BD	6	-0.3151	0.01469	0.3414	1.299e-82	0.256146	0.0119583	0.619083	6.97581e-83	-0.33793	0.012443	0.749526	3.10703e-115
rs10103091	8	T	0.1219	ILMN_1753347	DEFA4	8	0.3127	0.017	0.276	2.707e-64	0.319019	0.0167459	0.946876	1.87796e-68	0.226415	0.0168902	0.956346	4.55003e-37
rs1010461	14	C	0.422	ILMN_1776602	RNASE4	14	-0.2356	0.01306	0.2682	3.26e-62	-0.216243	0.0107953	0.587404	2.39425e-74	-0.209121	0.0106134	0.613297	1.31798e-70
rs1010461	14	C	0.422	ILMN_1760727	ANG	14	-0.1878	0.01231	0.2077	7.326e-47	-0.183167	0.0109563	0.685492	5.57395e-55	-0.193039	0.0098294	0.702395	3.09802e-70
rs1010461	14	C	0.422	ILMN_2408572	RNASE4	14	-0.1615	0.01094	0.1971	2.742e-44	-0.0699254	0.00799555	0.297987	1.04356e-17	-0.124077	0.00839701	0.490446	8.34558e-44
rs1010462	10	G	0.1581	ILMN_2404917	AFAP1L2	10	0.09096	0.009455	0.09439	6.556e-21	0.0361162	0.0111492	0.284242	0.00124103	-0.0477831	0.00765057	0.352541	6.88751e-10
rs1010491	2	G	0.05337	ILMN_2246882	SP140	2	-0.1566	0.01869	0.07326	2.087e-16	-0.0741864	0.020628	0.506315	0.00033985	-0.129112	0.0173727	0.689831	2.78501e-13
rs10105920	8	T	0.3051	ILMN_1745686	MFHAS1	8	-0.06553	0.01059	0.04133	9.346e-10	-0.0925999	0.0110438	0.507734	1.89525e-16	-0.135009	0.00975359	0.558648	3.58135e-39
rs10108146	8	T	0.4048	ILMN_2373285	MSR1	8	-0.04898	0.008164	0.03895	2.883e-09	-0.0181347	0.00659152	0.170518	0.00605434	-0.0341279	0.00754508	0.512135	7.02611e-06
rs10111	11	T	0.214	ILMN_1709227	CCDC84	11	0.1849	0.008081	0.371	1.805e-91	0.136953	0.00837224	0.675455	5.56753e-53	0.0931202	0.00761485	0.724171	1.28792e-31
rs10112966	8	C	0.2064	ILMN_1710752	NAPRT1	8	-0.4261	0.01252	0.5662	3.236e-163	0.384596	0.0109778	0.719544	1.84363e-171	0.4206	0.00977308	0.895812	2.62802e-209
rs10116248	9	T	0.2656	ILMN_1697166	C9ORF78	9	-0.239	0.009557	0.4136	6.72e-105	-0.31289	0.0095985	0.841383	1.65244e-155	-0.236043	0.00999775	0.810284	1.13117e-93
rs10116248	9	T	0.2656	ILMN_1724333	TOR1B	9	-0.05529	0.009043	0.04044	1.456e-09	-0.0676658	0.00896309	0.666964	1.05284e-13	-0.0172155	0.00795058	0.726059	0.0306626
rs10116492	9	C	0.4632	ILMN_1757440	FAM69B	9	-0.05762	0.007356	0.06462	1.36e-14	-0.0218955	0.00573853	0.276932	0.000144981	-0.0411079	0.00589498	0.337697	6.54084e-12
rs10117466	9	T	0.3399	ILMN_1668063	FCN1	9	0.09446	0.007661	0.1462	2.343e-32	0.141792	0.00781637	0.830036	4.25993e-63	0.135655	0.00704609	0.79271	5.05938e-68
rs10118376	9	G	0.1746	ILMN_1761917	LCN8	9	0.1118	0.009528	0.1348	1.228e-29	0.0426649	0.00670011	0.0559363	3.02528e-10	0.157251	0.00853354	0.384592	2.37002e-63
rs10118629	9	A	0.2944	ILMN_1769290	TTC39B	9	-0.1856	0.009942	0.2821	7.344e-66	0.0853607	0.00774207	0.505101	1.2347e-26	-0.0914912	0.00643845	0.639069	5.61751e-41
rs10124893	9	A	0.3579	ILMN_2360184	INVS	9	0.09722	0.008403	0.1311	6.225e-29	-0.0899949	0.00804472	0.466205	2.51362e-27	0.0628796	0.00637065	0.520566	9.54709e-22
rs10131473	14	A	0.2016	ILMN_1796165	GLRX5	14	0.1033	0.01306	0.06589	7.644e-15	-0.105575	0.0113492	0.869398	9.7675e-20	0.129943	0.0134655	0.887528	6.62329e-21
rs10131909	14	C	0.1327	ILMN_1706455	TTC5	14	0.09934	0.014	0.05377	2.643e-12	-0.10784	0.0119297	0.443048	9.11913e-19	0.0708006	0.0101787	0.627467	7.35966e-12
rs10134537	14	A	0.08518	ILMN_1807206	DHRS1	14	-0.2365	0.01519	0.2146	1.745e-48	0.259352	0.015881	0.733198	7.8397e-53	-0.348308	0.0142046	0.747818	3.54596e-99
rs10136341	14	A	0.4385	ILMN_1716237	ACOT2	14	0.06718	0.008191	0.07041	8.279e-16	-0.0143203	0.0076606	0.189026	0.0618932	0.056913	0.00698264	0.6538	1.41469e-15
rs10136732	14	T	0.3127	ILMN_2048982	ZBTB25	14	-0.1652	0.008744	0.2867	3.458e-67	-0.121105	0.00928483	0.535489	8.44568e-36	-0.0903986	0.00732922	0.592937	4.32006e-32
rs10137340	14	C	0.1037	ILMN_2339202	KTN1	14	-0.3969	0.01732	0.3717	1.095e-91	0.318221	0.0153785	0.742055	2.1885e-78	-0.525871	0.015995	0.885355	4.71878e-150
rs10137990	14	T	0.05589	ILMN_1762666	DHRS4	14	-0.3553	0.02435	0.1933	2.301e-43	-0.249208	0.0209522	0.284125	1.91277e-30	-0.287682	0.0302918	0.421565	2.49671e-20
rs10139328	14	T	0.3102	ILMN_1734740	GPR65	14	-0.07878	0.01013	0.06374	2.079e-14	-0.0634154	0.00879271	0.834982	1.14955e-12	0.0363852	0.00806437	0.877605	7.40301e-06
rs1014136	7	G	0.2397	ILMN_2228873	STARD3NL	7	-0.07361	0.009283	0.06613	6.575e-15	-0.07757	0.0093862	0.611393	4.88145e-16	-0.0257788	0.00788683	0.597204	0.00112758
rs10142528	14	C	0.1626	ILMN_1734596	TC2N	14	-0.1455	0.01494	0.09655	2.253e-21	0.157379	0.0124235	0.706494	5.17116e-34	-0.103249	0.0104352	0.785922	7.70548e-22
rs10142528	14	C	0.1626	ILMN_1756091		14	0.06399	0.01013	0.04303	4.161e-10	-0.0488424	0.0081859	0.137193	3.45363e-09	-0.00387876	0.0065462	0.166986	0.553672
rs10142667	14	C	0.1848	ILMN_1753862	SRP54	14	-0.06121	0.007704	0.06636	5.887e-15	0.0823606	0.00733226	0.636953	1.59432e-27	-0.0557132	0.00641611	0.762166	2.18432e-17
rs10146962	14	C	0.3434	ILMN_2061435	MEG3	14	-0.1822	0.01813	0.1021	1.434e-22	0.0499519	0.00768627	0.277457	1.32525e-10	-0.0776143	0.0081626	0.204434	2.26097e-20
rs10147261	14	T	0.1385	ILMN_1741391	RALGAPA1	14	0.08932	0.01036	0.07731	2.908e-17	0.0530742	0.00969161	0.705222	5.60618e-08	-0.0045355	0.00866463	0.709872	0.600808
rs10152371	15	G	0.3633	ILMN_1780698	ZFYVE19	15	-0.08924	0.007458	0.1391	1.089e-30	-0.0678274	0.0077426	0.471041	9.25021e-18	-0.0662011	0.00619679	0.689161	5.62863e-25
rs10157120	1	T	0.4839	ILMN_1656676	ZYG11B	1	0.1101	0.007791	0.1836	4.814e-41	0.0888951	0.00670567	0.806409	7.85253e-37	0.0938217	0.00664999	0.754376	1.77942e-40
rs10161146	12	G	0.3942	ILMN_1788239	AMDHD1	12	-0.1057	0.008226	0.1569	9.051e-35	-0.0652889	0.00727756	0.162383	1.6163e-18	0.0676649	0.00530126	0.343636	4.67454e-34
rs10167387	2	C	0.2409	ILMN_1770020	PPIL3	2	-0.2941	0.009992	0.494	2.268e-133	0.260088	0.00838165	0.829875	3.39943e-145	-0.431076	0.00869671	0.840711	1.10362e-244
rs1017769	2	A	0.06546	ILMN_1691570	METTL5	2	-0.1358	0.01677	0.06872	1.879e-15	0.0987261	0.0159549	0.694599	9.17528e-10	-0.107785	0.0146999	0.837566	5.60587e-13
rs10182643	2	C	0.2482	ILMN_1660275	C2ORF43	2	-0.1103	0.007943	0.1784	8.278e-40	0.10096	0.00860985	0.43133	1.08458e-29	-0.0977908	0.00642102	0.529622	4.08993e-46
rs10184015	2	A	0.07553	ILMN_1767135	SOS1	2	0.2004	0.01789	0.1238	2.493e-27	-0.221961	0.0187302	0.261278	3.00753e-30	-0.0723759	0.0160794	0.476881	7.77495e-06
rs10185660	2	C	0.1501	ILMN_2173294	THNSL2	2	0.5596	0.02187	0.4244	1.284e-108	-0.29825	0.0133996	0.390852	3.96792e-88	0.324166	0.0135913	0.50077	3.97171e-95
rs10186594	2	G	0.1566	ILMN_1739876	RAB3GAP1	2	-0.1064	0.008867	0.1395	7.576e-31	-0.0778528	0.00887729	0.807292	8.55027e-18	-0.0440354	0.00758905	0.790244	9.45389e-09
rs10188759	2	G	0.2583	ILMN_1724495	SESTD1	2	0.109	0.01026	0.1128	6.555e-25	0.0687771	0.00964233	0.661934	1.99185e-12	0.0717393	0.00802294	0.667423	2.67587e-18
rs1018945	7	C	0.4401	ILMN_1701403	HIP1	7	-0.4584	0.01301	0.5832	6.485e-171	0.286723	0.00982848	0.654083	5.93543e-133	-0.266219	0.00979533	0.710549	2.35078e-115
rs10190186	2	G	0.06445	ILMN_2355831	FHL2	2	0.2055	0.02377	0.07767	2.433e-17	0.251599	0.0236241	0.555776	4.69508e-25	0.246764	0.0264881	0.587533	1.17369e-19
rs1019152	17	T	0.2497	ILMN_1797155	C17ORF75	17	0.223	0.009185	0.3989	3.048e-100	0.236083	0.00946265	0.487542	2.54745e-105	-0.136131	0.0097955	0.439293	1.92516e-39
rs10193032	2	T	0.2976	ILMN_1691264	NAT8B	2	0.1764	0.01371	0.1572	7.176e-35	0.216685	0.0138976	0.677366	8.36666e-49	-0.169048	0.0132516	0.704965	5.04222e-34
rs10193943	2	G	0.3686	ILMN_1668411	FHL2	2	0.08014	0.01033	0.06352	2.31e-14	-0.0651221	0.0102644	0.457836	3.49845e-10	0.0410173	0.00915819	0.571997	8.61496e-06
rs1019677	3	C	0.3901	ILMN_2382354	SENP7	3	0.07649	0.01022	0.05943	1.707e-13	-0.0621439	0.0093202	0.745155	4.47946e-11	-0.0744276	0.0070395	0.840452	1.58318e-24
rs10199493	2	A	0.2686	ILMN_1724017	ANKRD36	2	-0.1324	0.01226	0.1161	1.304e-25	0.143853	0.0109496	0.648233	2.96106e-36	0.0522864	0.00634828	0.727446	7.33917e-16
rs10202066	2	G	0.14	ILMN_1702301	DOCK10	2	0.08386	0.009923	0.07445	1.166e-16	0.0458431	0.0096079	0.79757	2.12718e-06	0.0585863	0.00915829	0.823673	2.71046e-10
rs10203656	2	A	0.3847	ILMN_1719149	LOC285074	2	-0.1916	0.00797	0.3944	8.566e-99	0.0949127	0.00761498	0.351727	4.67041e-33	-0.0535992	0.00564238	0.380925	2.44611e-20
rs1020732	2	G	0.3978	ILMN_2358540	RBMS1	2	-0.05155	0.006614	0.06404	1.803e-14	-0.0713104	0.00583089	0.909393	5.66648e-32	0.1124	0.00747456	0.767297	3.93248e-45
rs10208358	2	G	0.3978	ILMN_1765779	ADAM17	2	-0.04973	0.007399	0.04841	3.217e-11	-0.0390801	0.00747944	0.299154	2.1555e-07	0.0230064	0.00615003	0.33865	0.000196659
rs10210321	2	C	0.3998	ILMN_1654065	ATOH8	2	-0.1639	0.009035	0.2704	8.494e-63	-0.12527	0.00796414	0.338644	1.51562e-49	-0.0829219	0.00691784	0.390034	1.55177e-30
rs10211223	2	C	0.1581	ILMN_1750256	ALS2	2	-0.1651	0.01128	0.1943	1.339e-43	0.148944	0.0106668	0.502073	2.51819e-40	-0.13078	0.00908028	0.578367	6.23355e-42
rs10217168	9	C	0.4199	ILMN_1763972	TJP2	9	-0.05741	0.007095	0.06873	1.939e-15	0.0171909	0.0062642	0.0742368	0.00618211	-0.0400106	0.00553488	0.191937	1.15099e-12
rs10220242	13	T	0.146	ILMN_1669177	DHRS12	13	0.1139	0.01831	0.04174	7.669e-10	0.0739312	0.0145739	0.451191	4.74148e-07	0.0800519	0.0111788	0.607496	1.83397e-12
rs10222375	3	A	0.0574	ILMN_1696757	TTC14	3	-0.2322	0.02203	0.1112	1.514e-24	0.194382	0.0182802	0.629464	5.50194e-25	-0.0819072	0.0170907	0.720383	1.96793e-06
rs10222997	4	A	0.285	ILMN_2374449	SPP1	4	0.1814	0.01384	0.1621	5.144e-36	-0.0718736	0.00822997	0.179274	1.1547e-17	0.0735812	0.00797083	0.261695	2.40319e-19
rs1023252	1	T	0.284	ILMN_1734830	MTHFR	1	0.2526	0.01108	0.3691	6.536e-91	0.260374	0.0110068	0.658415	5.34358e-97	0.120266	0.00869114	0.549256	3.75366e-39
rs10248931	7	C	0.429	ILMN_1674620	SGCE	7	-0.06497	0.01074	0.03958	2.136e-09	0.0362687	0.0068312	0.399616	1.38076e-07	0.0480728	0.00691271	0.624987	7.43339e-12
rs10249385	7	C	0.1375	ILMN_1731043	TRA2A	7	-0.1801	0.01193	0.2041	5.565e-46	0.156748	0.0107931	0.629178	3.56097e-43	-0.100639	0.0105877	0.68472	2.3255e-20
rs10251147	7	A	0.2588	ILMN_2384056	GPER	7	0.133	0.02055	0.04506	1.588e-10	-0.107072	0.0132239	0.382358	1.78234e-15	0.0598897	0.00905693	0.525363	6.95308e-11
rs10251147	7	A	0.2588	ILMN_1795298	GPER	7	0.1156	0.01902	0.03992	1.819e-09	-0.0423555	0.0090269	0.414807	3.11422e-06	0.05355	0.00912359	0.46488	6.43469e-09
rs10255195	7	A	0.0569	ILMN_1682226	CLDN15	7	0.2005	0.01527	0.1626	4.021e-36	-0.2166	0.0160075	0.568224	3.56351e-38	0.199362	0.0140516	0.805619	7.23621e-41
rs10255195	7	A	0.0569	ILMN_1658351	FIS1	7	-0.2251	0.02197	0.1057	2.347e-23	0.231017	0.0201382	0.806956	1.45067e-28	-0.274828	0.0182779	0.865953	4.00853e-45
rs10261256	7	G	0.2147	ILMN_1717219	C7ORF70	7	0.06499	0.008214	0.06593	7.482e-15	0.0427727	0.00675864	0.724327	3.86147e-10	0.0284393	0.00577051	0.821726	1.01051e-06
rs10261971	7	A	0.4904	ILMN_2082244	FOXK1	7	0.05673	0.007239	0.06475	1.322e-14	-0.05134	0.0070047	0.736182	5.06452e-13	-0.0373398	0.00635232	0.866205	6.11786e-09
rs1026254	11	T	0.4046	ILMN_2359800	MS4A6A	11	-0.07458	0.01094	0.04987	1.69e-11	-0.0663013	0.00884317	0.777027	1.5307e-13	0.0641981	0.00822202	0.878583	1.84476e-14
rs1026255	11	G	0.4028	ILMN_1721035	MS4A6A	11	-0.09974	0.009307	0.1145	2.783e-25	-0.0980543	0.00824125	0.813681	1.83669e-30	0.108904	0.0086106	0.783773	1.60564e-33
rs10262896	7	T	0.1818	ILMN_1774110	CHN2	7	-0.1012	0.01157	0.07928	1.107e-17	0.0455469	0.0092828	0.38542	1.09595e-06	-0.0384962	0.00811998	0.692461	2.52341e-06
rs10271154	7	T	0.2513	ILMN_1795918	AGAP3	7	-0.06058	0.01005	0.03933	2.414e-09	-0.0865449	0.00943309	0.52075	2.91379e-19	-0.0605722	0.00791891	0.799892	5.89074e-14
rs10273411	7	C	0.4763	ILMN_1772064	PION	7	0.06957	0.007902	0.0803	6.746e-18	0.0325376	0.00790025	0.286344	4.15626e-05	0.0532943	0.00699695	0.626398	7.4379e-14
rs10275867	7	G	0.05136	ILMN_1799467	SAMD9L	7	-0.3513	0.01911	0.2755	3.566e-64	-0.359339	0.0181804	0.861195	9.78311e-73	-0.313114	0.0186056	0.901995	1.52112e-54
rs10278546	7	C	0.1923	ILMN_1713990	TRIP6	7	-0.06994	0.01006	0.05161	6.986e-12	0.0302569	0.00766117	0.337619	8.43449e-05	-0.0774522	0.00826823	0.542318	7.58003e-20
rs10282309	7	T	0.1898	ILMN_1784320	ELMO1	7	0.08755	0.009695	0.0841	1.047e-18	0.0896663	0.00759386	0.814915	4.67605e-30	0.0709523	0.00856571	0.838478	5.10881e-16
rs1028612	6	A	0.2571	ILMN_1712918	NQO2	6	0.2491	0.01511	0.2345	1.832e-53	-0.224006	0.0132983	0.513652	1.0867e-55	-0.334775	0.0178327	0.547662	2.67516e-65
rs1028649	14	A	0.3077	ILMN_1713966	MRPL52	14	0.07997	0.009284	0.07711	3.202e-17	-0.0724989	0.00896366	0.415041	1.90605e-15	0.0489214	0.0101643	0.70954	1.78094e-06
rs1030167	5	A	0.4567	ILMN_1749405	KIAA1191	5	0.04407	0.007093	0.04315	8.101e-10	#N/A	#N/A	#N/A	#N/A	0.0330632	0.00671146	0.752423	1.02064e-06
rs10305525	6	A	0.09617	ILMN_1716728	SAYSD1	6	-0.1339	0.01594	0.07366	1.717e-16	0.0957653	0.0154531	0.558665	8.668e-10	-0.0924029	0.0136049	0.698884	2.17699e-11
rs1035016	7	C	0.214	ILMN_1666004	WASL	7	-0.04998	0.007334	0.0497	1.741e-11	0.0432931	0.00811796	0.691332	1.21661e-07	-0.0359676	0.00605898	0.751078	4.36478e-09
rs1035388	19	A	0.3077	ILMN_1703316	PRR24	19	0.1232	0.008432	0.1938	1.729e-43	#N/A	#N/A	#N/A	#N/A	0.151532	0.00755876	0.887211	1.37132e-72
rs10400906	15	T	0.3464	ILMN_2207539	RPS17	15	-0.06366	0.008712	0.05672	6.078e-13	-0.0516374	0.00777145	0.942032	5.20543e-11	-0.0782712	0.0085531	0.793275	4.71012e-19
rs10401969	19	C	0.07805	ILMN_2134224	ATP13A1	19	0.5595	0.02465	0.3673	2.445e-90	-0.399305	0.0172212	0.618775	5.25174e-94	0.386164	0.0184399	0.777129	8.4488e-78
rs10402122	19	A	0.3333	ILMN_1728360	MED29	19	-0.08226	0.008251	0.1007	2.914e-22	0.0791132	0.00940432	0.633716	1.52329e-16	-0.0766977	0.00672485	0.857292	5.33043e-28
rs10402621	19	G	0.1042	ILMN_2307450	ZNF302	19	-0.1413	0.01537	0.08686	2.702e-19	-0.113915	0.014466	0.778791	9.60491e-15	-0.12498	0.010734	0.858316	4.99174e-29
rs1040596	6	C	0.1717	ILMN_1764166	BCKDHB	6	-0.06848	0.009753	0.0526	4.35e-12	0.0312907	0.00925184	0.530613	0.00074969	0.0490256	0.00736117	0.613245	5.1265e-11
rs10407947	19	A	0.3268	ILMN_2073184	S1PR5	19	0.08211	0.009717	0.07458	1.183e-16	-0.0575538	0.00914961	0.886996	4.89494e-10	0.0500052	0.00928331	0.902637	9.48165e-08
rs10409838	19	G	0.4758	ILMN_1682781	TEAD2	19	0.1042	0.01211	0.077	3.382e-17	0.0768486	0.0107972	0.420612	2.2145e-12	-0.0721738	0.0073481	0.480418	1.46197e-21
rs1040989	9	A	0.3288	ILMN_1726466	HDHD3	9	-0.06604	0.009837	0.04829	3.401e-11	-0.0495258	0.011073	0.799201	8.69213e-06	-0.0725455	0.00774515	0.613773	7.63636e-20
rs10412218	19	C	0.2679	ILMN_1690863	ZNF470	19	-0.05627	0.008202	0.05033	1.29e-11	0.0295025	0.0076535	0.454061	0.000123897	0.0332814	0.00661562	0.369518	6.05183e-07
rs10413398	19	C	0.2314	ILMN_1764945	AP3D1	19	-0.04953	0.007071	0.05242	4.878e-12	0.0565135	0.00882129	0.640718	2.37456e-10	-0.0723785	0.00678754	0.824058	6.77355e-25
rs1041749	22	T	0.4099	ILMN_1678690	UPB1	22	0.1558	0.01022	0.2075	8.605e-47	0.0719123	0.00745269	0.364247	4.73981e-21	-0.0606335	0.00684093	0.281495	5.08676e-18
rs10420053	19	T	0.1148	ILMN_1659936	PPP1R15A	19	-0.08897	0.01307	0.0496	1.824e-11	-0.0839808	0.0116364	0.80754	1.11166e-12	-0.0825604	0.0130646	0.838221	4.38434e-10
rs10423215	19	A	0.1293	ILMN_1664292	ZNF415	19	0.07424	0.0116	0.04443	2.515e-10	-0.0324522	0.0120417	0.0953976	0.00716753	-0.0846529	0.0118426	0.37771	2.00302e-12
rs10423494	19	A	0.2356	ILMN_1740875	FPR2	19	-0.1386	0.01361	0.1044	4.388e-23	0.118734	0.0138883	0.743846	5.11763e-17	0.176662	0.0137247	0.832108	1.47703e-34
rs10423754	19	T	0.449	ILMN_1784641	NDUFA3	19	0.06995	0.006611	0.1121	1.021e-24	0.0569512	0.00617022	0.782935	1.81711e-19	#N/A	#N/A	#N/A	#N/A
rs10423754	19	T	0.449	ILMN_1719204	PRPF31	19	-0.08038	0.01236	0.0455	1.32e-10	0.0578278	0.00989867	0.459689	7.15549e-09	-0.0477523	0.00987064	0.788021	1.57856e-06
rs10426528	19	T	0.3938	ILMN_1709937	KCNN4	19	0.09736	0.009792	0.1002	3.69e-22	0.0391826	0.00737387	0.511657	1.34856e-07	0.0915318	0.00849753	0.436833	2.44124e-25
rs1043096	1	C	0.1037	ILMN_1676588	CEPT1	1	0.08395	0.01092	0.06246	3.852e-14	-0.0971444	0.0106796	0.813844	5.65966e-19	0.0677178	0.00985886	0.735424	1.31272e-11
rs1043096	1	C	0.1037	ILMN_1707088	DENND2D	1	-0.09393	0.01267	0.05829	2.859e-13	0.0464707	0.0120356	0.703793	0.000120779	-0.0670152	0.0123387	0.813832	7.45175e-08
rs10432043	17	T	0.356	ILMN_1698680	ARL17A	17	0.3451	0.02783	0.1476	1.108e-32	0.331952	0.0211759	0.357277	2.94049e-49	0.092051	0.0100787	0.2882	5.476e-19
rs1043256	15	G	0.4849	ILMN_1767816	APH1B	15	0.04992	0.00828	0.03932	2.419e-09	0.0382222	0.00836512	0.640515	5.56252e-06	0.0278525	0.00691516	0.625712	6.17491e-05
rs1043356	5	G	0.2588	ILMN_1789419	EXOC3	5	-0.2053	0.009069	0.366	6.094e-90	0.139179	0.0123871	0.667575	1.54503e-27	-0.103948	0.00668719	0.77728	9.72207e-48
rs1043415	20	C	0.4023	ILMN_1673944	MANBAL	20	-0.1689	0.008745	0.2959	1.103e-69	0.192995	0.0105017	0.530803	1.76066e-64	0.154825	0.0107735	0.549498	8.98159e-42
rs1043515	17	A	0.4532	ILMN_1748651	PSMB3	17	0.05237	0.005961	0.07998	7.899e-18	-0.0657183	0.00535819	0.828337	3.90088e-32	-0.0569671	0.00566833	0.767409	1.91353e-22
rs1043803	3	A	0.3909	ILMN_1743643	ZXDC	3	-0.09271	0.007325	0.1531	7.301e-34	0.0752575	0.00818948	0.64894	2.56626e-19	0.0587507	0.00631078	0.812745	1.23985e-19
rs10438234	14	G	0.214	ILMN_2337655	WARS	14	0.2434	0.0115	0.3355	7.104e-81	0.237432	0.0103249	0.805792	8.58457e-93	-0.199359	0.011864	0.830051	2.08324e-54
rs10438234	14	G	0.214	ILMN_1727271	WARS	14	0.2691	0.01081	0.4111	3.376e-104	0.231514	0.0100731	0.835971	1.03095e-92	-0.211286	0.0118623	0.822182	6.43629e-60
rs1044217	7	C	0.3327	ILMN_1793012	C7ORF44	7	-0.04905	0.007687	0.04385	2.825e-10	0.0315884	0.00674909	0.221859	3.29372e-06	0.0364865	0.00602158	0.41754	2.11485e-09
rs10445014	16	G	0.08157	ILMN_2112599	C16ORF80	16	-0.1998	0.01659	0.1405	4.568e-31	-0.168038	0.0190162	0.501602	4.94207e-18	-0.119832	0.0141727	0.651995	1.33833e-16
rs10445407	17	A	0.4496	ILMN_2277419	SLC38A10	17	0.04954	0.008239	0.03912	2.668e-09	-0.03947	0.00815933	0.492117	1.5419e-06	0.0241967	0.00660854	0.794647	0.000267515
rs1044564	17	G	0.3656	ILMN_1718044	ELAC2	17	-0.05522	0.007508	0.05741	4.371e-13	0.0228788	0.00768646	0.447426	0.00299193	0.0696108	0.00655987	0.66888	1.10163e-24
rs1044762	6	C	0.2382	ILMN_1715809	OGFRL1	6	0.1156	0.01053	0.1197	2.022e-26	-0.0786886	0.00958796	0.663937	7.62007e-16	0.0829204	0.00939085	0.699693	6.68006e-18
rs10448340	9	G	0.3364	ILMN_2380850	SDCCAG3	9	-0.06335	0.007116	0.08193	3.035e-18	0.0495683	0.00718292	0.503727	9.62227e-12	-0.0567716	0.00623601	0.761695	6.99619e-19
rs1045001	16	T	0.1741	ILMN_1801118	SNRNP25	16	0.1675	0.0119	0.1828	9.143e-41	0.181376	0.0119578	0.676321	1.52106e-46	-0.192965	0.0101564	0.743352	1.39804e-66
rs1045001	16	T	0.1741	ILMN_1801664	POLR3K	16	-0.06469	0.01052	0.04093	1.178e-09	-0.0790818	0.0114713	0.304668	1.00806e-11	0.0814323	0.00874048	0.578882	1.16733e-19
rs1045274	16	G	0.1823	ILMN_1712705	RAB40C	16	0.0583	0.007305	0.06692	4.485e-15	0.0787335	0.0073065	0.867224	1.4033e-25	0.0664732	0.00710757	0.883023	8.6131e-20
rs1045350	8	C	0.1497	ILMN_1706275	C8ORF33	8	0.1276	0.01074	0.1372	2.737e-30	-0.0813539	0.0109889	0.300876	3.00082e-13	0.093539	0.0102496	0.554019	5.80884e-19
rs1045811	14	C	0.1334	ILMN_1753002	RAB2B	14	-0.1021	0.0126	0.06883	1.787e-15	0.128786	0.012444	0.909096	8.0787e-24	-0.125722	0.0147781	0.87759	8.87312e-17
rs1045823	14	A	0.2689	ILMN_1788347	KIAA1737	14	-0.07297	0.007203	0.1036	6.676e-23	0.0818694	0.00724833	0.592427	8.56513e-28	-0.090723	0.00591509	0.718282	1.14121e-46
rs1045868	1	G	0.3508	ILMN_1736340	ANGEL2	1	0.06079	0.007167	0.07501	9.26e-17	0.0544291	0.00553398	0.878881	8.9979e-22	0.0264159	0.00560432	0.778637	2.87771e-06
rs1045911	6	C	0.1221	ILMN_2175131	TMEM14C	6	0.2078	0.01491	0.1797	4.77e-40	0.200232	0.0151763	0.714861	1.58643e-36	0.113279	0.0180229	0.642917	5.4071e-10
rs1045911	6	C	0.1221	ILMN_1657857	TMEM14C	6	0.1776	0.01397	0.1543	3.869e-34	0.196738	0.0158619	0.647355	8.95382e-33	0.091105	0.0176129	0.553305	2.92849e-07
rs1046453	22	T	0.1616	ILMN_1672571	TFIP11	22	-0.1819	0.01133	0.225	3.937e-51	-0.189931	0.011353	0.756753	4.79468e-55	-0.168616	0.00889006	0.746413	2.13671e-66
rs1046453	22	T	0.1616	ILMN_2408102	TFIP11	22	-0.1767	0.01363	0.1592	2.499e-35	-0.152955	0.0125889	0.521798	1.31589e-31	-0.128994	0.00899922	0.75968	1.36931e-41
rs10464892	8	A	0.1143	ILMN_1673640	PAG1	8	0.08148	0.01384	0.03755	5.616e-09	-0.0532867	0.0118491	0.674571	7.76973e-06	0.0431539	0.0104815	0.796833	4.23966e-05
rs1046747	10	A	0.3669	ILMN_1657697	SAR1A	10	0.127	0.01162	0.1186	3.661e-26	-0.0985909	0.0127216	0.638785	2.43139e-14	0.061093	0.00772767	0.86911	8.95319e-15
rs1046789	20	A	0.2885	ILMN_1814247	TCFL5	20	0.1389	0.009991	0.1788	6.415e-40	-0.0970112	0.00928802	0.646134	3.29573e-24	0.130276	0.00769491	0.72718	4.31773e-55
rs1046988	1	T	0.369	ILMN_2326737	PPIE	1	-0.1338	0.007762	0.2509	1.217e-57	-0.0774925	0.0084804	0.464619	3.98143e-19	-0.0907112	0.00648278	0.85927	6.59168e-40
rs1047339	17	A	0.4184	ILMN_1736453	RCVRN	17	0.1803	0.008586	0.3318	8.634e-80	-0.0572535	0.00666747	0.215861	3.77843e-17	-0.0393322	0.00540809	0.209224	8.48549e-13
rs10475338	5	T	0.3212	ILMN_1680129	NSUN2	5	0.1367	0.009391	0.1926	3.409e-43	-0.0942118	0.00779405	0.701893	2.53564e-31	-0.0492717	0.00591781	0.83963	3.66975e-16
rs10476969	5	A	0.09466	ILMN_2221046	GM2A	5	0.2314	0.02738	0.07447	1.157e-16	-0.119272	0.0146705	0.282412	1.38097e-15	0.145195	0.0258745	0.247401	2.77592e-08
rs1047929	22	C	0.2397	ILMN_1702229	CECR6	22	-0.3101	0.01474	0.3328	4.433e-80	0.270589	0.0131002	0.612785	3.70391e-78	-0.193409	0.0128889	0.593712	5.71253e-45
rs1047929	22	C	0.2397	ILMN_1888355		22	-0.07759	0.008345	0.08871	1.09e-19	0.0306444	0.00703502	0.29384	1.47383e-05	-0.0407478	0.00606938	0.525999	3.62444e-11
rs1048048	15	T	0.351	ILMN_1792682	MCTP2	15	-0.1097	0.009038	0.1423	1.812e-31	-0.045019	0.0094003	0.706587	1.95204e-06	0.0319412	0.00880154	0.724853	0.000302777
rs1048166	15	C	0.4839	ILMN_1720083	EHD4	15	-0.1069	0.008014	0.167	3.878e-37	0.150675	0.00769756	0.728518	1.38185e-71	-0.0858335	0.0069268	0.763684	2.37178e-32
rs10483613	14	C	0.1244	ILMN_1744963	ERO1L	14	-0.2259	0.0187	0.141	3.402e-31	0.18173	0.018755	0.490594	3.30832e-21	-0.131553	0.0126732	0.478866	9.45029e-24
rs10483856	14	G	0.1576	ILMN_1783985	COQ6	14	-0.07551	0.008785	0.07681	3.71e-17	-0.0667744	0.0102182	0.559964	1.05379e-10	-0.0710383	0.00677482	0.757487	3.56781e-24
rs10483877	14	C	0.2618	ILMN_1796216	VASH1	14	0.5009	0.01111	0.6959	9.897e-232	-0.282287	0.00977164	0.579027	4.41396e-131	-0.414914	0.00806922	0.822968	2.71523e-254
rs10483880	14	A	0.06949	ILMN_1804396	IRF2BPL	14	-0.5035	0.02868	0.2577	1.865e-59	0.665602	0.0291211	0.632183	6.60935e-92	-0.442973	0.0204828	0.704198	7.85267e-82
rs10484399	6	G	0.07553	ILMN_1682717	IER3	6	0.2022	0.02448	0.07133	5.317e-16	-0.0973032	0.0201763	0.618433	1.65757e-06	0.185206	0.0245952	0.542911	1.38544e-13
rs10486549	7	C	0.2709	ILMN_1804150	HIBADH	7	0.06322	0.007891	0.06741	3.541e-15	-0.0358242	0.00720378	0.633154	7.86646e-07	0.0529026	0.00670857	0.710642	1.03817e-14
rs10487355	7	T	0.2374	ILMN_1768870	CAPZA2	7	-0.05469	0.007253	0.06025	1.152e-13	-0.069778	0.00635207	0.934202	1.8362e-26	-0.0593534	0.00680821	0.837842	1.65401e-17
rs1048848	1	C	0.1944	ILMN_2148785	GBP1	1	0.1236	0.0165	0.05943	1.657e-13	0.0155836	0.0162488	0.812341	0.337781	-0.159601	0.0148869	0.85597	3.9398e-25
rs10489268	1	C	0.2115	ILMN_2089875	TNFSF4	1	-0.08124	0.01174	0.0512	8.49e-12	0.082939	0.0122121	0.462036	1.99011e-11	-0.113879	0.0136434	0.658822	3.12166e-16
rs10490816	3	C	0.2613	ILMN_1696380	GHRL	3	-0.1032	0.01256	0.07067	7.332e-16	0.0501632	0.00875431	0.483837	1.35993e-08	-0.0849687	0.00836985	0.680321	7.6373e-23
rs10492904	16	T	0.1269	ILMN_1712389	CKLF	16	0.09517	0.009817	0.09571	3.414e-21	0.0767636	0.0106691	0.872074	1.29665e-12	0.0396501	0.00942906	0.856936	2.9084e-05
rs10493763	1	C	0.1999	ILMN_1716446	BCL10	1	-0.07392	0.01137	0.04544	1.323e-10	0.0577142	0.00887064	0.578811	1.26476e-10	-0.0267916	0.0073833	0.677455	0.000303196
rs10494584	1	T	0.1531	ILMN_1730999	TPR	1	-0.09519	0.01083	0.08002	7.719e-18	-0.0602356	0.00877896	0.638643	1.25265e-11	-0.0802141	0.00850323	0.779804	4.31448e-20
rs10495222	1	A	0.1168	ILMN_1667430	DEGS1	1	0.127	0.01461	0.07882	1.643e-17	-0.158716	0.014876	0.624481	3.90614e-25	-0.177474	0.0121092	0.627473	3.36377e-43
rs10495222	1	A	0.1168	ILMN_1780058	DEGS1	1	0.1682	0.01668	0.1031	1.053e-22	-0.140493	0.017227	0.712943	1.13614e-15	-0.210834	0.0132312	0.801749	8.88342e-50
rs10496125	2	A	0.05639	ILMN_1791232	SPRED2	2	0.07895	0.01238	0.04376	2.94e-10	-0.0363332	0.015249	0.0873281	0.01739	0.106772	0.0174759	0.283268	1.56653e-09
rs10496175	2	C	0.2437	ILMN_2069945	SNRNP27	2	0.1502	0.01081	0.1785	7.582e-40	-0.122597	0.011	0.513887	3.79839e-27	0.148918	0.00805778	0.716739	1.1818e-63
rs10496336	2	G	0.2749	ILMN_1791838	LYG1	2	0.1158	0.008489	0.1731	1.416e-38	0.0558841	0.0075485	0.285431	2.99972e-13	0.0274064	0.00577336	0.21739	2.45032e-06
rs10499172	6	C	0.2674	ILMN_1741994	L3MBTL3	6	0.05474	0.007425	0.05768	3.828e-13	-0.0242959	0.00732596	0.150571	0.000947565	0.0413684	0.00602441	0.168006	1.3296e-11
rs10500724	11	C	0.4491	ILMN_1708934	ADM	11	-0.1724	0.01182	0.1934	2.375e-43	0.168382	0.0101116	0.849374	1.29368e-54	0.173867	0.0119341	0.881005	9.20993e-43
rs1050088	3	C	0.3816	ILMN_1665331	AMT	3	0.08726	0.00953	0.08637	3.606e-19	-0.0278225	0.00664593	0.472541	3.10647e-05	0.0454564	0.00694357	0.639773	1.05927e-10
rs10502437	18	A	0.4159	ILMN_2404135	RIOK3	18	0.08851	0.009099	0.0963	2.547e-21	-0.049583	0.00944924	0.856934	1.91703e-07	0.135745	0.011469	0.873834	7.19525e-30
rs10502439	18	G	0.1586	ILMN_1713505	NPC1	18	-0.06825	0.009609	0.05375	2.512e-12	-0.0473042	0.00825839	0.709727	1.37622e-08	-0.0386762	0.00773026	0.796131	6.95252e-07
rs10504389	8	T	0.1495	ILMN_1774028	MTFR1	8	0.1288	0.01026	0.1509	1.961e-33	0.100265	0.0102092	0.548688	1.02441e-21	0.105631	0.00826484	0.679159	3.90694e-34
rs10504675	8	C	0.2031	ILMN_2337974	PKIA	8	-0.2308	0.0119	0.2978	4.02e-70	0.193519	0.00999227	0.748681	2.43181e-70	-0.215444	0.00925051	0.809255	9.46515e-92
rs10504675	8	C	0.2031	ILMN_1762262	PKIA	8	-0.1049	0.01223	0.07656	4.364e-17	0.103044	0.0114521	0.449889	1.29422e-18	-0.143837	0.0096399	0.684146	1.54284e-44
rs10506328	12	A	0.3867	ILMN_1711786	NFE2	12	-0.0694	0.009741	0.05406	2.168e-12	0.0557789	0.0102336	0.748747	6.45266e-08	0.0445929	0.0099942	0.876303	9.30411e-06
rs10509321	10	A	0.3175	ILMN_1805827	PPA1	10	0.2824	0.00928	0.5108	7.551e-140	-0.224508	0.00820125	0.776651	3.91094e-121	0.233507	0.00689841	0.849051	6.62507e-156
rs10510437	3	G	0.2011	ILMN_1798826	MRPS25	3	-0.08972	0.009904	0.08468	8.244e-19	-0.0922612	0.0103057	0.505819	1.89092e-18	-0.0503938	0.0084976	0.746406	4.51726e-09
rs10510740	3	C	0.1062	ILMN_1754423	C3ORF23	3	-0.07152	0.01112	0.04452	2.047e-10	0.0520151	0.00942897	0.325527	4.49619e-08	-0.0507926	0.0076539	0.383764	5.97706e-11
rs10510761	3	T	0.09013	ILMN_1718525	ITIH4	3	-0.2305	0.0166	0.1784	8.062e-40	-0.231875	0.0151716	0.398807	3.7142e-47	-0.0834904	0.0109433	0.34292	6.79206e-14
rs1051189	14	A	0.07956	ILMN_1731619	DAD1	14	0.0701	0.01186	0.03787	4.813e-09	-0.115857	0.0111518	0.800693	5.56253e-24	0.101406	0.0108889	0.849729	1.20713e-19
rs10512434	17	C	0.3927	ILMN_1733579	EVI2A	17	-0.07653	0.01163	0.04647	8.1e-11	0.0764728	0.0101546	0.882289	1.20333e-13	0.0844505	0.00782904	0.903445	2.11248e-25
rs10514117	18	G	0.2925	ILMN_2182531	TIMM21	18	0.05254	0.007374	0.05407	2.159e-12	-0.0267935	0.00748923	0.640983	0.000364861	0.0582579	0.00626981	0.796873	1.44146e-19
rs1051436	3	T	0.1485	ILMN_1721629	ZNF654	3	-0.1233	0.0119	0.1079	7.784e-24	-0.0574935	0.0106799	0.613954	9.28757e-08	0.0956109	0.00976987	0.668243	2.00549e-21
rs10515177	17	G	0.1113	ILMN_1791106	HEATR6	17	0.1335	0.01185	0.1251	1.287e-27	0.08098	0.011588	0.438164	5.34375e-12	0.130251	0.00999873	0.630138	2.79665e-35
rs10515404	5	G	0.1057	ILMN_1688702	PJA2	5	-0.3109	0.02312	0.1692	1.194e-37	-0.26148	0.0190077	0.765085	2.72696e-39	-0.303391	0.017707	0.760506	3.37946e-56
rs10517686	4	A	0.1173	ILMN_1761941	FAM198B	4	0.3031	0.01674	0.2697	1.245e-62	-0.284881	0.0168906	0.763055	8.22484e-56	0.3892	0.0175601	0.835372	5.12162e-85
rs10518140	4	C	0.2064	ILMN_1722698	RCHY1	4	0.1584	0.009862	0.2252	3.61e-51	-0.122491	0.00851	0.593212	1.64229e-42	0.0999286	0.00735726	0.694594	6.45108e-38
rs10518250	19	T	0.3082	ILMN_1809384	CYP4F12	19	0.1115	0.01219	0.08603	4.074e-19	0.0377419	0.00733811	0.360685	3.30037e-07	0.0699731	0.00794142	0.390422	7.77998e-18
rs10518812	15	C	0.1949	ILMN_1792173	TUBGCP4	15	-0.06603	0.008914	0.0582	2.991e-13	-0.0506403	0.00822491	0.586357	1.10689e-09	-0.0510536	0.00851331	0.721269	3.05837e-09
rs10519022	15	C	0.2724	ILMN_1729180	GATM	15	-0.1098	0.008103	0.1712	3.912e-38	0.0573492	0.00680527	0.241697	1.35519e-16	-0.0865399	0.00639165	0.492142	1.03542e-37
rs10520770	18	C	0.4658	ILMN_1680130	DYM	18	0.03954	0.005645	0.05237	4.861e-12	-0.0299011	0.00572901	0.630657	2.22154e-07	0.0267123	0.00593904	0.75612	7.89802e-06
rs10521105	17	G	0.1974	ILMN_1912997	VPS53	17	-0.115	0.009951	0.1308	6.979e-29	-0.0629134	0.00921341	0.275986	1.55874e-11	0.0233621	0.0091363	0.334407	0.0107416
rs10521152	17	A	0.1409	ILMN_1653166	CLEC10A	17	0.07051	0.01159	0.04014	1.751e-09	-0.0792224	0.0101285	0.226464	1.42681e-14	0.0800114	0.0138482	0.518095	1.08892e-08
rs1052373	11	T	0.2931	ILMN_2104830	ACP2	11	-0.07227	0.01046	0.05103	9.221e-12	-0.048195	0.00768544	0.565592	5.51527e-10	-0.0786882	0.00856723	0.676551	3.55407e-19
rs1052637	2	G	0.3734	ILMN_1756220	DDX18	2	-0.07926	0.007011	0.1261	8.922e-28	-0.0698751	0.00728554	0.820282	7.92841e-21	-0.0711074	0.00653561	0.777807	8.70925e-26
rs1052886	6	G	0.2422	ILMN_1742052	SERPINB9	6	-0.1659	0.01149	0.1901	1.329e-42	-0.101688	0.011422	0.415707	2.85596e-18	-0.188056	0.0114426	0.444415	1.99256e-52
rs1052978	22	G	0.2681	ILMN_1759595	C22ORF29	22	-0.1377	0.008944	0.211	1.321e-47	0.0484686	0.013041	0.704832	0.000214088	-0.0553687	0.00752715	0.648065	4.75589e-13
rs1053530	3	T	0.2745	ILMN_1762103	WDR48	3	0.2743	0.008896	0.5179	2.339e-142	0.271636	0.00774085	0.686273	7.79899e-172	0.317663	0.00621105	0.821532	7.02994e-253
rs1053561	2	A	0.4532	ILMN_1702633	RETSAT	2	-0.07344	0.009081	0.0686	1.988e-15	0.0318619	0.00624152	0.682438	4.02425e-07	0.0431483	0.00764229	0.469201	2.2906e-08
rs1054564	19	C	0.1198	ILMN_2150196	LRRC25	19	0.4057	0.03123	0.1597	1.892e-35	-0.375215	0.0243406	0.493486	7.37716e-48	0.428766	0.030497	0.599603	3.10694e-40
rs1056626	17	T	0.09123	ILMN_1684446	SPAG7	17	0.1153	0.01335	0.0776	2.626e-17	0.104829	0.0147465	0.38795	2.35097e-12	0.132627	0.00954173	0.817314	1.87503e-39
rs1056865	2	T	0.2905	ILMN_2345319	PREPL	2	0.05599	0.007189	0.06395	1.884e-14	0.0299446	0.00701532	0.606599	2.17265e-05	-0.0366061	0.00696756	0.759364	1.91806e-07
rs1057560	4	A	0.4632	ILMN_1732489	SLC10A7	4	0.05341	0.006451	0.07167	4.499e-16	-0.053791	0.00718163	0.482242	1.61409e-13	0.0436236	0.00664626	0.475533	9.50271e-11
rs1057890	22	C	0.3444	ILMN_1695432	TPST2	22	0.06769	0.008084	0.07319	2.158e-16	-0.0619815	0.00784819	0.628753	8.09009e-15	0.0791711	0.00758029	0.799731	5.23192e-24
rs1058007	20	T	0.07409	ILMN_1702759	TMX4	20	0.2475	0.01566	0.2197	9.156e-50	0.246853	0.020562	0.533165	6.00744e-31	0.268854	0.0139903	0.652762	8.04192e-68
rs1059307	6	G	0.4637	ILMN_2200659	SNHG5	6	-0.5518	0.01268	0.6809	1.87e-222	0.743341	0.011783	0.867569	0	0.783052	0.0120195	0.887508	6.09084e-320
rs1059440	11	C	0.1616	ILMN_1815024	PRDX5	11	0.2403	0.01347	0.2638	4.701e-61	-0.280628	0.0152137	0.791541	7.01705e-65	0.198047	0.0137206	0.730981	4.33824e-42
rs1059829	5	G	0.4793	ILMN_1796734	SPARC	5	0.06497	0.007972	0.06981	1.237e-15	-0.0295879	0.00779422	0.539775	0.000156607	-0.0732197	0.00620327	0.755422	9.98482e-30
rs1060442	19	A	0.4094	ILMN_1673521	KISS1R	19	-0.1064	0.009915	0.1148	2.426e-25	0.0579028	0.00852322	0.425692	1.96412e-11	0.0763127	0.00758447	0.450158	1.72324e-22
rs1060637	12	T	0.3525	ILMN_1753716	EIF2B1	12	0.04891	0.006444	0.06092	8.092e-14	-0.0271889	0.00626477	0.740429	1.58309e-05	0.0261888	0.00532392	0.842379	1.05825e-06
rs1061238	16	T	0.1354	ILMN_1752249	PIEZO1	16	0.08584	0.009854	0.07874	1.444e-17	0.0592056	0.00892373	0.643546	5.5495e-11	0.114046	0.00898095	0.808413	9.35352e-34
rs1062808	19	C	0.355	ILMN_2192281	CARD8	19	-0.3164	0.008727	0.5968	2.344e-177	0.35378	0.00796133	0.790053	4.08036e-231	-0.330152	0.00888901	0.774084	1.78447e-175
rs1063588	2	T	0.1314	ILMN_1813682	"MRPL53;CCDC142"	2	-0.1799	0.01186	0.2058	2.197e-46	-0.153574	0.0120335	0.634696	1.85273e-34	-0.189465	0.0106051	0.765191	3.23681e-60
rs1063603	3	G	0.1485	ILMN_1752631	CGGBP1	3	-0.1337	0.009447	0.184	3.814e-41	-0.100687	0.00840421	0.912812	7.77803e-31	0.108263	0.00858187	0.818412	2.25937e-33
rs1063677	16	G	0.4496	ILMN_1805796	FLYWCH2	16	0.1094	0.007882	0.1784	8.276e-40	0.061783	0.00756093	0.53878	1.00437e-15	-0.0514695	0.00649065	0.639487	7.48549e-15
rs1065483	17	A	0.3892	ILMN_1719622	RABEP1	17	0.2684	0.007229	0.6083	6.732e-183	-0.263106	0.00758169	0.786229	2.66726e-169	0.236309	0.0069776	0.782525	5.204e-156
rs107251	19	T	0.1052	ILMN_1768202	ANKRD24	19	0.07486	0.009954	0.05989	1.33e-13	0.0542479	0.0115969	0.277394	3.33511e-06	-0.0337117	0.00988803	0.183293	0.000684215
rs10733139	1	C	0.3817	ILMN_1683980	PLEKHM2	1	-0.03521	0.005462	0.04471	1.874e-10	0.0350577	0.00555278	0.793432	4.23921e-10	0.0238685	0.00581901	0.881494	4.52427e-05
rs10734817	12	G	0.2462	ILMN_2068274	CLEC9A	12	0.0513	0.008147	0.04274	4.774e-10	0.0400232	0.00760183	0.22724	1.74658e-07	-0.0632831	0.00648954	0.384947	2.72297e-21
rs10739569	9	G	0.2966	ILMN_2290118	MEGF9	9	-0.08623	0.01205	0.05452	1.742e-12	-0.0886794	0.0127024	0.520419	5.60122e-12	0.131287	0.0093323	0.865334	2.8139e-40
rs10741584	11	G	0.144	ILMN_1743232	MICALCL	11	0.4051	0.01585	0.4237	2.122e-108	0.294371	0.0152355	0.76788	4.54684e-70	-0.0857232	0.0180693	0.836633	2.48469e-06
rs10744552	12	C	0.4204	ILMN_1696317	CACNA2D4	12	0.1709	0.01067	0.2243	5.902e-51	-0.0830603	0.0100335	0.336052	4.37563e-16	-0.0894358	0.00808424	0.506361	1.50392e-26
rs10749606	10	C	0.4904	ILMN_1701789	IFIT3	10	0.1013	0.01131	0.08285	1.931e-18	-0.0992301	0.00987343	0.934093	1.28365e-22	-0.0747216	0.0114748	0.926913	1.32016e-10
rs10749920	11	G	0.1863	ILMN_1651557	KDELC2	11	-0.119	0.01173	0.1038	6.02e-23	-0.0434644	0.00953921	0.454747	5.90568e-06	-0.121261	0.00809648	0.67346	8.01435e-45
rs1075009	17	A	0.3817	ILMN_1688723	MSX2P1	17	-0.0923	0.008554	0.1159	1.366e-25	0.0644354	0.00767524	0.266997	1.74539e-16	0.0766497	0.00660655	0.545685	7.54493e-29
rs10750422	11	A	0.1092	ILMN_1771120	TMEM45B	11	-0.187	0.01747	0.1146	3.203e-25	0.181806	0.0135071	0.401974	7.9746e-38	-0.0408443	0.00903751	0.416226	7.14921e-06
rs10758321	9	A	0.432	ILMN_1674560	GBA2	9	0.07303	0.008685	0.07375	1.642e-16	-0.0470508	0.0086659	0.292892	7.23777e-08	0.0503409	0.00574798	0.652645	1.19678e-17
rs10759404	9	T	0.4461	ILMN_2038776	TXN	9	-0.05071	0.006962	0.05639	7.114e-13	#N/A	#N/A	#N/A	#N/A	0.0398281	0.00622482	0.866835	2.69032e-10
rs10761741	10	T	0.4355	ILMN_1719344	NRBF2	10	0.06078	0.006691	0.08501	6.719e-19	0.0864238	0.00634289	0.879832	1.22181e-38	0.0604729	0.00641502	0.893611	4.5657e-20
rs10763790	10	C	0.2659	ILMN_1741159	MAP3K8	10	0.08012	0.011	0.05639	7.105e-13	-0.0501923	0.00925409	0.648303	7.46245e-08	0.0480654	0.00825958	0.722644	8.58342e-09
rs10765483	11	C	0.1573	ILMN_1792885	CTSC	11	-0.1562	0.01299	0.1402	5.82e-31	0.152499	0.0110932	0.631736	3.03923e-39	-0.0879912	0.00870079	0.780158	1.08464e-22
rs10771897	12	G	0.3379	ILMN_1726289	C12ORF35	12	0.0804	0.00881	0.08574	4.688e-19	0.0816498	0.00834428	0.776084	1.41303e-21	-0.0739636	0.00823859	0.804949	1.99069e-18
rs10772093	12	A	0.1687	ILMN_1711702	CLEC2D	12	-0.1528	0.01188	0.157	8.017e-35	0.0989077	0.0125126	0.79429	7.67146e-15	0.130837	0.0121412	0.699902	2.33482e-25
rs10772285	12	T	0.3744	ILMN_2384140	KLRC1	12	0.2513	0.01849	0.1725	2.383e-38	0.074288	0.0104796	0.416312	2.69423e-12	-0.204583	0.0167674	0.443377	1.71251e-31
rs10773111	12	T	0.4607	ILMN_2183409	SCARB1	12	0.07469	0.008781	0.07534	7.571e-17	0.0416866	0.00798861	0.516309	2.23317e-07	-0.041535	0.00642903	0.536863	1.82308e-10
rs10774588	12	A	0.1234	ILMN_1813846	P2RX4	12	0.1287	0.01207	0.1134	4.77e-25	-0.107248	0.0138492	0.639402	2.53914e-14	0.072155	0.0101275	0.672501	2.35233e-12
rs10776856	9	T	0.4919	ILMN_1807044	UBAC1	9	-0.05134	0.006157	0.07263	2.829e-16	-0.0813182	0.00581421	0.744996	1.93241e-40	0.0457362	0.00587028	0.743574	2.08944e-14
rs10777181	12	T	0.2649	ILMN_1739297	GALNT4	12	-0.4677	0.0112	0.6624	1.373e-211	-0.310938	0.010354	0.721214	1.32205e-138	0.165227	0.00822051	0.748821	6.84998e-73
rs10781440	9	A	0.4209	ILMN_2384561	TJP2	9	-0.05486	0.006214	0.08077	5.579e-18	-0.0131555	0.00573494	0.142829	0.0220195	-0.0385637	0.0057495	0.332473	3.77688e-11
rs10782060	18	G	0.2246	ILMN_1725528	LOC400657	18	-0.1651	0.01015	0.2297	2.604e-52	0.0966362	0.009742	0.647576	4.21375e-22	0.163311	0.00870137	0.707303	2.84325e-65
rs10782318	6	C	0.3666	ILMN_1661432	NUP43	6	-0.1384	0.007732	0.2652	2.018e-61	0.107545	0.00635043	0.828037	3.38066e-56	-0.22404	0.00672468	0.833337	1.06642e-152
rs10784774	12	G	0.4763	ILMN_2162972	LYZ	12	-0.6125	0.01721	0.588	5.56e-173	-0.622894	0.0131507	0.872802	7.44136e-249	-0.52557	0.0149228	0.868448	4.2521e-164
rs10784774	12	G	0.4763	ILMN_1815205	LYZ	12	-0.4132	0.01246	0.5533	2.076e-157	-0.691365	0.0151651	0.811044	3.80153e-238	-0.414371	0.0100664	0.81564	9.5764e-199
rs10785332	12	G	0.2164	ILMN_1741356	PRICKLE1	12	-0.07087	0.009821	0.0555	1.153e-12	-0.0529076	0.00898263	0.352572	5.4136e-09	-0.109324	0.00996501	0.700067	3.65384e-26
rs10786772	10	A	0.3347	ILMN_1743103	SH3PXD2A	10	-0.08719	0.0138	0.04306	4.203e-10	0.0722685	0.00997864	0.378203	9.32449e-13	-0.0741297	0.00963779	0.567278	4.32726e-14
rs10788121	10	T	0.1414	ILMN_1662896	WDR11	10	0.1205	0.01025	0.1349	9.613e-30	0.100361	0.0102523	0.556822	1.36377e-21	-0.0958589	0.00905083	0.716389	1.33396e-24
rs10788729	1	T	0.2497	ILMN_1811927	OR2W3	1	-0.1822	0.01588	0.129	1.695e-28	-0.166966	0.0153203	0.844147	4.27961e-26	0.148296	0.0143301	0.875391	1.26586e-23
rs10788949	1	T	0.3238	ILMN_2082130	C1ORF123	1	0.07355	0.007128	0.1071	1.18e-23	0.0681708	0.0059913	0.733237	3.71476e-28	0.0612408	0.00565551	0.867382	1.42202e-25
rs10792320	11	C	0.3439	ILMN_1718982	BEST1	11	0.1162	0.01001	0.1317	4.266e-29	0.0691734	0.00951613	0.672705	7.73473e-13	0.0616028	0.00817724	0.804669	1.35323e-13
rs10797432	1	T	0.4622	ILMN_1697409	TNFRSF14	1	0.04115	0.005177	0.0665	5.684e-15	0.0469961	0.00495182	0.74492	1.91106e-20	0.0612331	0.00584107	0.880278	3.64894e-24
rs10797650	1	A	0.3711	ILMN_1798006	ANKRD35	1	-0.172	0.008672	0.307	9.296e-73	0.147608	0.00791964	0.45449	5.18359e-66	-0.110437	0.0061517	0.535217	1.06698e-60
rs10797667	1	T	0.4446	ILMN_2167416	MR1	1	0.08395	0.008789	0.09318	1.194e-20	0.0848886	0.00933492	0.487291	5.78499e-19	-0.0687633	0.00698723	0.639839	1.23376e-21
rs10797774	1	A	0.1888	ILMN_1653496	GLUL	1	-0.08924	0.009659	0.08769	1.797e-19	0.0394965	0.00754891	0.400536	2.07679e-07	0.0425086	0.0074387	0.462519	1.55884e-08
rs10800803	1	A	0.3076	ILMN_1738347	RNPEP	1	0.2001	0.01192	0.2417	3.683e-55	0.152942	0.0132325	0.536611	6.03852e-29	0.210633	0.0101708	0.865879	1.92988e-76
rs10803852	2	A	0.06911	ILMN_1812859	GAD1	2	0.1137	0.01456	0.06476	1.619e-14	-0.0773023	0.0132851	0.185785	8.1856e-09	-0.0898529	0.0155924	0.212969	1.18687e-08
rs10803852	2	A	0.06911	ILMN_1660973	GAD1	2	0.1209	0.01456	0.07254	3.853e-16	-0.0745352	0.0144876	0.100414	3.2748e-07	-0.0908036	0.0158921	0.430091	1.5654e-08
rs10807961	7	A	0.4179	ILMN_1793854	INTS1	7	-0.06963	0.008253	0.07421	1.312e-16	0.0528722	0.00806363	0.548903	9.15303e-11	-0.0325615	0.00627194	0.743163	2.65393e-07
rs10808713	8	A	0.2301	ILMN_1677376	CHD7	8	-0.06263	0.008367	0.05935	1.722e-13	0.0397257	0.00820409	0.725938	1.50619e-06	0.0379344	0.00790394	0.781054	1.90278e-06
rs10813816	9	C	0.3656	ILMN_1797001	DDX58	9	0.04822	0.007606	0.0433	3.653e-10	-0.0401905	0.00886561	0.725189	6.57405e-06	0.036936	0.00754617	0.766469	1.19406e-06
rs10816493	9	C	0.3197	ILMN_1722662	RAD23B	9	0.06349	0.00776	0.0701	9.623e-16	-0.0474845	0.00706659	0.583321	3.1933e-11	-0.0584989	0.00587739	0.760552	4.55959e-22
rs10818899	9	A	0.3066	ILMN_1833212	LINC00476	9	0.06612	0.006757	0.09732	1.535e-21	-0.0795465	0.00683071	0.374377	2.47805e-29	0.0527277	0.00506554	0.38882	7.24831e-24
rs10819087	9	A	0.3291	ILMN_1810100	PBX3	9	-0.05551	0.007335	0.06085	9.508e-14	-0.0070879	0.00679911	0.771943	0.297466	0.0414939	0.00699247	0.695117	4.42015e-09
rs10819715	9	C	0.4688	ILMN_1772156	ERP44	9	-0.06311	0.007975	0.06587	7.448e-15	0.0385182	0.00756112	0.352828	4.24892e-07	0.012639	0.00610233	0.261405	0.0386656
rs10821352	9	A	0.05287	ILMN_1737964	HIATL1	9	0.4186	0.01569	0.445	1.193e-115	-0.457595	0.016538	0.804861	4.57595e-123	0.302009	0.0145471	0.785804	9.69745e-77
rs10823919	10	C	0.3276	ILMN_1807540	MICU1	10	0.04436	0.007419	0.03875	3.239e-09	-0.0393625	0.00831207	0.692351	2.52889e-06	-0.0173732	0.00658099	0.700118	0.00845646
rs10826178	10	A	0.4547	ILMN_1715661	TFAM	10	-0.126	0.007654	0.2337	2.602e-53	0.117011	0.00779212	0.731443	9.57199e-46	-0.0560651	0.00675848	0.712844	4.64748e-16
rs10826789	10	A	0.332	ILMN_1742569	MTPAP	10	-0.08481	0.007642	0.122	6.928e-27	0.0985568	0.0079837	0.567011	1.67075e-32	0.0927312	0.00666561	0.722912	1.63492e-39
rs10829005	10	C	0.3454	ILMN_1801710	APBB1IP	10	0.06045	0.007389	0.07008	9.719e-16	-0.062913	0.00668865	0.831653	3.99599e-20	0.0427944	0.00654206	0.889904	1.09429e-10
rs10836020	11	T	0.3001	ILMN_1713174	TCP11L1	11	0.1208	0.007327	0.2343	1.843e-53	0.0626877	0.00752935	0.287943	3.01618e-16	0.0702147	0.00618572	0.636881	9.0749e-28
rs10838186	11	C	0.289	ILMN_1702168	HSD17B12	11	-0.2967	0.008735	0.5651	1.035e-162	0.188409	0.00852631	0.627561	4.07496e-87	0.206513	0.00812695	0.734481	1.40122e-104
rs10840188	11	A	0.216	ILMN_1678004	TMEM41B	11	-0.1552	0.01052	0.1968	3.263e-44	0.167548	0.00956011	0.661619	1.50212e-59	-0.170252	0.00830397	0.787042	3.12266e-75
rs10840849	12	A	0.3449	ILMN_2399363	CLEC4A	12	0.06775	0.008809	0.06245	3.872e-14	-0.0571665	0.00972278	0.681747	5.74986e-09	0.0643847	0.00905082	0.728733	2.53505e-12
rs10840849	12	A	0.3449	ILMN_1709204	CLEC4A	12	0.06591	0.009116	0.0556	1.038e-12	-0.0326967	0.00913374	0.649096	0.000361898	0.0520336	0.00836833	0.761382	8.15623e-10
rs10844999	12	C	0.05488	ILMN_1900994		12	1.035	0.04577	0.3656	8.055e-90	-0.745184	0.0284027	0.457288	1.09531e-113	0.745117	0.0341901	0.403404	8.09961e-83
rs10845089	12	A	0.2477	ILMN_1797988	KLRD1	12	0.1093	0.01332	0.07053	7.816e-16	-0.137551	0.0113849	0.793653	2.69452e-31	-0.0876821	0.011006	0.915082	5.67914e-15
rs10845821	12	T	0.3981	ILMN_1665457	CLEC4C	12	0.5336	0.01378	0.6285	1.029e-192	0.279658	0.00925592	0.61352	8.18403e-140	0.267465	0.0110917	0.562144	1.02563e-96
rs10845821	12	T	0.3981	ILMN_1682259	CLEC4C	12	0.2314	0.009056	0.4242	2.594e-108	0.18942	0.00842004	0.420473	1.25321e-89	0.223772	0.00903217	0.571676	1.02035e-100
rs10849829	12	A	0.4386	ILMN_1674811	OASL	12	0.1673	0.01382	0.1416	2.579e-31	-0.185023	0.0125926	0.819769	4.69876e-44	0.128136	0.011296	0.868888	9.78199e-28
rs10849829	12	A	0.4386	ILMN_1681721	OASL	12	0.106	0.01116	0.09216	1.981e-20	-0.060535	0.00869314	0.722896	6.315e-12	0.063151	0.00831915	0.792812	8.95346e-14
rs10850023	12	C	0.09627	ILMN_2052871	TMEM116	12	0.1355	0.01252	0.1167	9.82e-26	-0.148931	0.0133911	0.442566	4.7915e-27	0.101377	0.010975	0.609023	2.28945e-19
rs10850094	12	T	0.3686	ILMN_1658247	OAS1	12	-0.7469	0.01506	0.7346	4.87e-258	-0.520539	0.0112399	0.811358	1.60556e-242	0.728684	0.0123909	0.904085	8.14587e-291
rs10851737	15	G	0.05494	ILMN_1808238	RBPMS2	15	1.008	0.03874	0.4326	2.825e-111	1.11328	0.0360362	0.689633	2.73178e-144	-1.12781	0.0344758	0.750003	4.61272e-149
rs10852789	17	A	0.3016	ILMN_1702817	B3GNTL1	17	0.1319	0.009998	0.1639	1.968e-36	-0.0870669	0.00968948	0.540918	1.43255e-18	0.0737155	0.00936271	0.500179	1.13916e-14
rs10852937	17	C	0.1791	ILMN_1776115	GSDMA	17	0.06732	0.009976	0.04883	2.702e-11	-0.0295032	0.00766227	0.764994	0.00012607	-0.0547401	0.00741925	0.122517	4.06826e-13
rs10853545	18	A	0.4416	ILMN_1694799	PIAS2	18	-0.05461	0.008915	0.04054	1.355e-09	0.0454487	0.00741863	0.536096	1.3324e-09	0.0159077	0.00655416	0.517089	0.0154419
rs10853730	19	T	0.2472	ILMN_2302757	FCGBP	19	0.4231	0.0208	0.3177	8.847e-76	0.275686	0.0183596	0.499802	9.64679e-46	-0.174144	0.0239657	0.573746	8.8721e-13
rs10853922	19	A	0.1537	ILMN_1735445	SLC7A9	19	0.1005	0.01036	0.0964	3.299e-21	-0.0515097	0.00981293	0.164457	1.89831e-07	-0.0206191	0.00592258	0.233278	0.000526096
rs10856845	4	C	0.3127	ILMN_1729563	UGDH	4	-0.12	0.009287	0.1582	4.243e-35	0.0928871	0.00865375	0.661195	2.1045e-25	0.14263	0.0086876	0.753232	2.45658e-52
rs10856883	4	A	0.2303	ILMN_1814726	SCARB2	4	0.05275	0.00687	0.06232	4.254e-14	-0.0459549	0.00690823	0.8043	4.95243e-11	-0.0617557	0.00662722	0.846556	1.14955e-19
rs10858300	9	T	0.2644	ILMN_1742025	OLFM1	9	0.2726	0.02135	0.1551	2.2e-34	0.227676	0.0170173	0.314383	1.98674e-37	0.251678	0.0165962	0.346314	8.81027e-46
rs10860816	12	T	0.3613	ILMN_1669376	DRAM1	12	0.1052	0.008731	0.1408	4.451e-31	0.0722748	0.00950472	0.513652	7.08016e-14	0.0914923	0.00775161	0.688588	1.00265e-29
rs10861779	12	A	0.1958	ILMN_1743049	PWP1	12	0.08619	0.01031	0.0731	2.425e-16	-0.0728086	0.0101046	0.54343	1.20473e-12	0.0720033	0.00696658	0.745726	1.4275e-23
rs10861893	12	C	0.3998	ILMN_1913060	CMKLR1	12	0.1582	0.01084	0.1933	2.253e-43	0.100492	0.009417	0.649387	3.82995e-25	0.0885996	0.00980683	0.750337	1.24513e-18
rs10865916	3	T	0.4406	ILMN_1782069	TRAK1	3	-0.07301	0.01002	0.05644	6.934e-13	-0.0338479	0.00997407	0.39309	0.000719312	-0.0443512	0.00806437	0.49495	5.14128e-08
rs10869243	9	G	0.3439	ILMN_2184184	ANXA1	9	-0.07629	0.008518	0.08286	1.923e-18	-0.0739186	0.00902232	0.857377	8.50376e-16	0.049251	0.00801068	0.878745	1.24335e-09
rs10869452	9	G	0.3545	ILMN_1814296	TRPM6	9	-0.1549	0.01263	0.1448	4.826e-32	-0.143972	0.0119073	0.612004	2.44569e-31	-0.109828	0.00933619	0.693239	1.49048e-29
rs10870166	9	C	0.2971	ILMN_1803997	SDCCAG3	9	-0.08485	0.007581	0.1236	2.681e-27	0.0666049	0.0077906	0.643468	5.11187e-17	-0.0557347	0.00694941	0.764698	3.8056e-15
rs10875290	1	T	0.4144	ILMN_1774930	CDC14A	1	-0.1045	0.007725	0.1708	4.85e-38	-0.0716203	0.00808836	0.719613	4.25399e-18	-0.111937	0.00621259	0.782219	4.61306e-61
rs10875290	1	T	0.4144	ILMN_1655983	CDC14A	1	-0.09747	0.009373	0.1086	5.573e-24	-0.0695599	0.00884274	0.535348	1.02235e-14	-0.029752	0.00520758	0.619036	1.57034e-08
rs10876447	12	A	0.1426	ILMN_1676010	SP1	12	0.08592	0.01331	0.04489	1.761e-10	-0.0580101	0.0124076	0.561131	3.37352e-06	0.1205	0.00959813	0.749728	4.29036e-33
rs10878163	12	C	0.3686	ILMN_1739967	TBK1	12	-0.04887	0.006462	0.0605	9.9e-14	0.037128	0.00618939	0.77666	2.85844e-09	-0.0326605	0.0060076	0.735379	7.24482e-08
rs10881666	10	A	0.2437	ILMN_1712452	KIF20B	10	0.07055	0.01069	0.04675	7.091e-11	-0.0352614	0.00903907	0.541154	0.000102777	0.0412875	0.00754752	0.612849	6.03157e-08
rs10883450	10	C	0.05136	ILMN_1789361	PKD2L1	10	0.08547	0.01384	0.04118	1e-09	-0.0440686	0.0136896	0.112691	0.00133083	0.130757	0.012487	0.423149	4.06936e-24
rs10885079	10	G	0.2724	ILMN_1768004	PDCD4	10	0.08966	0.01105	0.06902	1.63e-15	0.0720455	0.00950475	0.599267	8.43803e-14	-0.108727	0.0105175	0.776474	1.3986e-23
rs10887885	10	C	0.1083	ILMN_1808132	FAS	10	0.07883	0.01127	0.0522	5.283e-12	-0.0489585	0.00957894	0.221336	3.89721e-07	0.074286	0.010467	0.471201	2.83625e-12
rs10887959	10	T	0.2759	ILMN_1664543	IFIT3	10	-0.0842	0.01432	0.03749	5.752e-09	-0.0460607	0.0117672	0.885321	9.73547e-05	-0.0707256	0.0133085	0.915343	1.39372e-07
rs10890238	1	A	0.4312	ILMN_1705151	SF3A3	1	0.1192	0.008804	0.1718	4.238e-38	-0.0871009	0.00767594	0.695514	5.07226e-28	0.0460363	0.00617734	0.916492	2.40821e-13
rs10900594	1	G	0.3061	ILMN_1746020	MDM4	1	-0.1707	0.01268	0.1696	9.192e-38	-0.0388187	0.0100387	0.639805	0.000117982	0.123178	0.0103243	0.553253	2.74086e-30
rs10901335	9	A	0.499	ILMN_1688642	LAMC3	9	-0.05589	0.008482	0.04667	7.566e-11	0.0330943	0.00644606	0.0882169	3.46167e-07	0.0262724	0.00583884	0.158567	7.83121e-06
rs10901450	10	C	0.4794	ILMN_1797384	UROS	10	-0.135	0.006737	0.3113	5.842e-74	0.127707	0.0069899	0.771229	7.46353e-64	-0.142272	0.00658304	0.902102	9.60372e-82
rs10906857	10	G	0.3978	ILMN_2062620	NMT2	10	-0.07206	0.008425	0.07611	5.215e-17	-0.0654203	0.00753608	0.453632	1.76687e-17	-0.0575708	0.00682251	0.596293	1.52708e-16
rs10910099	1	C	0.3097	ILMN_1718488	MMEL1	1	-0.1024	0.009134	0.1241	2.159e-27	-0.0564755	0.00746821	0.223199	9.60105e-14	-0.0664373	0.00593514	0.344089	4.22627e-27
rs10916301	1	A	0.3953	ILMN_1812776	FBXO28	1	0.1096	0.006304	0.2539	1.809e-58	0.104759	0.0065792	0.664972	1.35186e-50	0.112012	0.00590321	0.710309	1.92676e-66
rs10919407	1	T	0.141	ILMN_1761911	GORAB	1	-0.09107	0.008767	0.1084	6.183e-24	0.0606577	0.0102148	0.681572	4.08265e-09	-0.0639277	0.00817176	0.725909	1.65263e-14
rs10920570	1	G	0.3379	ILMN_1747227	ADORA1	1	0.09559	0.008482	0.1251	1.256e-27	0.0409249	0.00747816	0.598132	5.72143e-08	0.0798006	0.00689166	0.336721	9.47005e-29
rs10924874	1	C	0.352	ILMN_1809139	AHCTF1	1	0.05998	0.008534	0.05269	4.169e-12	-0.0623231	0.00850179	0.722853	5.02092e-13	0.0331501	0.00708498	0.708464	3.39204e-06
rs10924874	1	C	0.352	ILMN_1747504	AHCTF1	1	0.06886	0.008751	0.06518	1.04e-14	-0.0542542	0.00847871	0.654342	2.49083e-10	0.0298067	0.00694837	0.769278	2.01052e-05
rs10932980	2	G	0.3434	ILMN_1654414	ACSL3	2	-0.0622	0.00679	0.08635	3.475e-19	-0.0398385	0.00648135	0.215914	1.17821e-09	-0.0404648	0.00523865	0.320533	3.40969e-14
rs10934519	3	A	0.1631	ILMN_1779376	GSK3B	3	0.06066	0.009172	0.04694	6.471e-11	-0.0646935	0.0088696	0.771723	6.50144e-13	0.0468178	0.00801438	0.871907	7.54834e-09
rs10934557	3	T	0.1047	ILMN_1727402	HCLS1	3	-0.3153	0.01218	0.4302	1.44e-110	-0.319623	0.0108373	0.776108	4.6239e-135	-0.306104	0.0106511	0.791715	6.79971e-125
rs10935177	3	C	0.4486	ILMN_1761010	PCCB	3	0.06628	0.00651	0.1045	4.22e-23	0.0671622	0.00578269	0.640491	3.40284e-29	0.0676921	0.00505147	0.795608	4.78803e-37
rs10936063	3	T	0.2487	ILMN_2094776	CCNL1	3	0.1272	0.008569	0.1987	1.134e-44	0.102768	0.0083451	0.723163	2.30033e-32	0.0900456	0.00681978	0.753745	4.11765e-36
rs10942856	5	C	0.2497	ILMN_1728907	SCAMP1	5	0.05627	0.006407	0.07992	8.098e-18	-0.0462347	0.00695296	0.860382	5.03489e-11	-0.0414636	0.00618076	0.829356	3.74807e-11
rs10943084	6	T	0.09798	ILMN_2163070	KHDC1	6	0.06253	0.01004	0.04198	7.324e-10	0.0466774	0.010507	0.0696413	9.97489e-06	0.036376	0.0080893	0.412921	7.93203e-06
rs10945242	6	A	0.1568	ILMN_1768271	SMAP1	6	0.1472	0.01122	0.1626	4.461e-36	-0.110797	0.00961593	0.614979	8.68994e-29	0.0835913	0.0094601	0.800874	6.34672e-18
rs10946113	6	A	0.1556	ILMN_1739497	GTF2H5	6	-0.1088	0.01153	0.09108	3.38e-20	0.0770707	0.0108256	0.629726	2.1857e-12	-0.105954	0.00873369	0.78226	3.50995e-31
rs10946439	6	T	0.1928	ILMN_1788022	CDKAL1	6	-0.1145	0.01201	0.09287	1.395e-20	0.0424983	0.00943843	0.231138	7.57247e-06	-0.0409606	0.00955051	0.46962	2.01848e-05
rs109556	16	G	0.1823	ILMN_1814573	FTSJD1	16	0.07486	0.01234	0.03982	1.91e-09	0.0308629	0.00998319	0.663674	0.00205166	0.043905	0.00887388	0.73223	9.18126e-07
rs10956720	8	T	0.3484	ILMN_1853876	TMEM64	8	-0.04974	0.007308	0.04959	1.836e-11	0.0282008	0.00752301	0.319463	0.000188924	-0.0301088	0.00648693	0.575501	4.04952e-06
rs10967973	9	A	0.4799	ILMN_1741881	C9ORF72	9	0.1149	0.009899	0.1317	4.229e-29	-0.114482	0.00814387	0.789431	8.44031e-41	-0.100601	0.00791469	0.83433	8.23594e-34
rs10972063	9	G	0.14	ILMN_1778347	NUDT2	9	0.2846	0.01331	0.3401	3.252e-82	0.199296	0.0120679	0.619269	7.55125e-54	0.456909	0.013788	0.721628	1.25758e-151
rs10973393	9	G	0.1078	ILMN_1678934	POLR1E	9	0.1453	0.01489	0.09693	1.864e-21	0.0839445	0.0115208	0.449059	6.85374e-13	0.0918716	0.0121937	0.544353	1.34454e-13
rs10979605	9	T	0.08696	ILMN_2136446	CTNNAL1	9	0.1101	0.01529	0.05534	1.284e-12	0.0835052	0.0140313	0.416901	3.77899e-09	0.109803	0.0173789	0.710985	4.41824e-10
rs10981694	9	G	0.1048	ILMN_1804562	SLC31A1	9	0.1975	0.01398	0.1835	5.118e-41	-0.202346	0.014913	0.803415	2.33321e-38	0.152257	0.0168464	0.685281	1.21021e-18
rs10993	19	T	0.06244	ILMN_2395827	RASGRP4	19	-0.2494	0.01955	0.1549	2.429e-34	-0.147558	0.0193456	0.525762	5.97192e-14	-0.145345	0.0197726	0.822111	4.9261e-13
rs10993	19	T	0.06244	ILMN_1714650	RASGRP4	19	-0.2963	0.01982	0.2011	3.05e-45	-0.154675	0.0203953	0.72184	8.20229e-14	-0.194619	0.0219845	0.862692	5.55463e-18
rs10997841	10	G	0.3317	ILMN_1739083	SIRT1	10	0.08539	0.009101	0.09019	5.245e-20	-0.102639	0.00830918	0.82798	1.53797e-32	-0.0561992	0.00728562	0.880622	3.68284e-14
rs10998184	10	A	0.08862	ILMN_1806032	SLC25A16	10	0.2654	0.01526	0.254	1.633e-58	-0.0992928	0.011582	0.277933	4.22756e-17	0.0990185	0.00974269	0.307485	6.87463e-23
rs10998646	10	G	0.4542	ILMN_1752502	HKDC1	10	0.1083	0.0105	0.1069	1.27e-23	-0.0796179	0.0090897	0.403404	9.33726e-18	-0.0439742	0.00794636	0.443078	4.26234e-08
rs10999170	10	C	0.3958	ILMN_1705570	H2AFY2	10	-0.05338	0.00777	0.05047	1.207e-11	0.0431329	0.00798189	0.580329	8.31367e-08	-0.046985	0.0063558	0.752946	3.67792e-13
rs11015590	10	G	0.3681	ILMN_1682336	MASTL	10	-0.1691	0.007667	0.3538	2.766e-86	0.0655971	0.00687563	0.265766	1.23512e-20	0.0599621	0.00521684	0.417048	2.21303e-28
rs11016853	10	G	0.425	ILMN_1795639	MGMT	10	-0.1883	0.01169	0.2262	2.044e-51	-0.202785	0.0109737	0.589511	4.46806e-65	-0.157697	0.0103118	0.687996	1.93888e-46
rs11024485	11	A	0.2427	ILMN_1658678	SAAL1	11	-0.07066	0.007604	0.08863	1.128e-19	0.0834368	0.00766956	0.544198	5.1692e-26	-0.0907401	0.00608165	0.735881	1.55602e-44
rs11024621	11	G	0.1158	ILMN_1655312	HPS5	11	-0.08646	0.01149	0.05994	1.297e-13	0.0624159	0.0130342	0.454848	1.95649e-06	-0.0703833	0.0104673	0.585907	3.3862e-11
rs11024625	11	C	0.1103	ILMN_2411731	HPS5	11	-0.09223	0.01086	0.07512	8.424e-17	-0.0949464	0.0114718	0.583654	4.43709e-16	-0.0747239	0.00920086	0.714427	1.76757e-15
rs11025040	11	C	0.1249	ILMN_1684663	ZDHHC13	11	0.07952	0.01032	0.06273	3.392e-14	0.0504755	0.0104713	0.673513	1.67595e-06	0.0463063	0.00826957	0.653298	2.96566e-08
rs11025524	11	G	0.4572	ILMN_1664303	HTATIP2	11	-0.07385	0.00915	0.06833	2.268e-15	-0.0839763	0.0077664	0.545978	9.82072e-26	0.064962	0.0073951	0.617123	9.66055e-18
rs11039212	11	T	0.3207	ILMN_1781184	MYBPC3	11	-0.2017	0.00942	0.3405	2.435e-82	-0.13134	0.00794329	0.70738	5.83884e-54	-0.152451	0.00869301	0.832722	2.1003e-58
rs11040859	11	A	0.2608	ILMN_1793476	PRKCDBP	11	0.1766	0.01505	0.1343	1.135e-29	-0.0709298	0.00960519	0.332414	3.42854e-13	0.0859954	0.0110665	0.326722	2.42584e-14
rs11040993	11	C	0.3444	ILMN_1668526	GVINP1	11	0.3427	0.01187	0.4843	7.981e-130	-0.354094	0.00921426	0.861884	2.05289e-193	0.197586	0.00956024	0.847651	3.40226e-76
rs11041476	11	A	0.3172	ILMN_1654778	LSP1	11	0.06864	0.01166	0.03754	5.626e-09	-0.0414355	0.00997358	0.819171	3.56356e-05	0.0836609	0.0115644	0.851402	1.10787e-12
rs11043196	12	T	0.09869	ILMN_1652918	RHOF	12	0.1072	0.01616	0.04722	5.682e-11	0.0590071	0.0133414	0.347032	1.09052e-05	0.0940993	0.0115523	0.640658	1.47097e-15
rs11047693	12	G	0.2221	ILMN_1766169	BCAT1	12	0.2208	0.01261	0.2567	3.343e-59	0.148238	0.00967178	0.531086	2.18286e-47	0.193219	0.010299	0.649893	3.12939e-65
rs11052430	12	A	0.06798	ILMN_1693781	CLEC2D	12	0.1094	0.01353	0.06854	2.05e-15	-0.0368936	0.0116551	0.34422	0.00159943	0.0740299	0.0117859	0.605044	5.54276e-10
rs11053603	12	A	0.08308	ILMN_1700610	CLEC7A	12	-0.2134	0.02478	0.07712	3.187e-17	-0.0522159	0.0113191	0.642397	4.53033e-06	-0.120554	0.0212502	0.746018	1.9682e-08
rs11053603	12	A	0.08308	ILMN_2323992	CLEC7A	12	-0.1799	0.02423	0.05849	2.603e-13	0.0492885	0.0152354	0.558608	0.00125929	0.0985654	0.0179101	0.731291	5.03849e-08
rs11053712	12	C	0.2472	ILMN_1799134	KLRD1	12	0.1653	0.01096	0.204	5.959e-46	-0.179655	0.0103788	0.857023	2.56616e-58	-0.138835	0.0107181	0.901871	6.1633e-35
rs11053853	12	C	0.09777	ILMN_1733288	C1RL	12	-0.139	0.01489	0.08983	8.326e-20	0.130627	0.0147291	0.585908	3.79121e-18	-0.112764	0.0113227	0.743511	4.32557e-22
rs11054075	12	A	0.424	ILMN_1753665	"PRR4;PRH1"	12	0.04356	0.006401	0.04956	1.859e-11	-0.0284959	0.00609873	0.181084	3.42115e-06	-0.0262858	0.0055067	0.22259	2.15798e-06
rs11057971	12	C	0.3263	ILMN_1800619	BRI3BP	12	0.07072	0.008755	0.06844	2.15e-15	-0.0482755	0.00904586	0.266388	1.19246e-07	0.02472	0.00827031	0.482382	0.00288568
rs11063749	12	T	0.3177	ILMN_1731745	NINJ2	12	-0.1704	0.01217	0.1807	2.321e-40	-0.259618	0.0136577	0.765822	3.32118e-68	-0.191017	0.0134663	0.78904	7.48842e-41
rs11064237	12	C	0.2956	ILMN_1775008	NCAPD2	12	0.119	0.00967	0.1458	2.924e-32	-0.137109	0.0100586	0.683247	1.14544e-38	0.113266	0.00879576	0.586037	1.39217e-34
rs11064881	12	A	0.08157	ILMN_1793522	PRKAB1	12	0.138	0.01493	0.08775	1.744e-19	-0.1126	0.0153694	0.411815	5.17702e-13	0.16885	0.0145918	0.584345	1.02313e-28
rs11065504	12	C	0.369	ILMN_2367638	CAMKK2	12	0.1823	0.009878	0.2775	1.286e-64	-0.0862021	0.00744468	0.209529	4.87774e-29	0.148517	0.00846864	0.586611	2.09821e-58
rs11065504	12	C	0.369	ILMN_1743021	CAMKK2	12	0.1031	0.01002	0.1067	1.487e-23	-0.0546111	0.00873034	0.355403	6.07197e-10	0.107593	0.0096621	0.434826	7.4507e-27
rs11070410	15	A	0.286	ILMN_2170930	STRC	15	0.1218	0.008298	0.1952	8.078e-44	-0.0661298	0.00820907	0.205801	2.44206e-15	-0.0534509	0.00700623	0.268914	6.80764e-14
rs11070411	15	G	0.1923	ILMN_1789136	"SERF2;C15ORF63"	15	-0.08794	0.01061	0.07184	4.146e-16	-0.121579	0.0110238	0.805939	1.19634e-26	0.0879533	0.011119	0.829789	8.66269e-15
rs11072468	15	C	0.2608	ILMN_1801130	STOML1	15	-0.06891	0.008796	0.06464	1.348e-14	0.0217997	0.00801884	0.223197	0.00668015	-0.0313163	0.00547474	0.711789	1.51e-08
rs11073953	15	T	0.3469	ILMN_1709484	BLM	15	0.09433	0.008346	0.1258	9.05e-28	0.0589662	0.00772623	0.342163	5.78009e-14	0.111644	0.00742624	0.564546	4.12284e-45
rs1107450	13	C	0.1057	ILMN_1663538	CLYBL	13	-0.1243	0.01563	0.06648	5.552e-15	-0.0903894	0.0154844	0.447777	7.34578e-09	-0.0834722	0.0129038	0.475615	1.73089e-10
rs11076654	16	A	0.0632	ILMN_1757631	DBNDD1	16	0.2339	0.01558	0.2032	1.468e-45	-0.207854	0.0153908	0.419193	4.78834e-38	0.229485	0.0111652	0.574506	1.57246e-75
rs11076654	16	A	0.0632	ILMN_2374352	DBNDD1	16	0.2404	0.02016	0.1386	1.651e-30	-0.254682	0.0198838	0.483326	1.11819e-34	0.429455	0.0160287	0.73123	5.29562e-113
rs11077671	17	A	0.3892	ILMN_1791873	COG1	17	0.1619	0.007978	0.3169	1.554e-75	-0.177091	0.00765256	0.583826	1.02136e-93	0.0258134	0.00610673	0.795661	2.64446e-05
rs11078371	17	G	0.06546	ILMN_1731518	PLD6	17	0.1085	0.01612	0.04854	3.033e-11	-0.0850628	0.0198401	0.174664	1.99852e-05	0.126539	0.0120142	0.439953	2.30789e-24
rs11079020	17	A	0.2043	ILMN_1710303	TTC25	17	-0.09379	0.01385	0.04919	2.342e-11	0.111693	0.0143083	0.709434	1.60183e-14	-0.0898361	0.0127066	0.742933	3.41035e-12
rs11079033	17	G	0.1727	ILMN_1678422	DHX58	17	-0.09679	0.01178	0.07065	7.379e-16	-0.0956854	0.0112391	0.57567	6.81046e-17	-0.0967983	0.0100015	0.756381	5.17163e-21
rs11079511	17	C	0.2818	ILMN_1692684	SMARCD2	17	0.05689	0.008289	0.05043	1.264e-11	-0.0499882	0.00734445	0.692908	1.80579e-11	0.0419172	0.00699999	0.772634	3.2196e-09
rs11079742	17	T	0.447	ILMN_1722812	GOSR2	17	-0.101	0.007415	0.1727	1.739e-38	-0.0355277	0.00600063	0.065824	4.52516e-09	-0.0513263	0.00569613	0.380626	1.5156e-18
rs11079826	17	T	0.4854	ILMN_1810274	HOXB2	17	0.4288	0.01479	0.4864	1.289e-130	0.295655	0.0101758	0.547355	3.54184e-132	0.412177	0.0137801	0.713966	4.77471e-132
rs11080007	17	T	0.2644	ILMN_1676731	C17ORF65	17	-0.113	0.009368	0.1407	4.088e-31	-0.0483986	0.0084813	0.538458	1.55509e-08	-0.0787519	0.007431	0.476315	1.25437e-24
rs11080055	17	A	0.4945	ILMN_1746265	SARM1	17	-0.05885	0.007972	0.05783	3.566e-13	0.0457192	0.00780281	0.48147	6.47082e-09	0.0277812	0.0062044	0.48486	8.65832e-06
rs11080325	17	A	0.4012	ILMN_1769550	SLFN5	17	0.09876	0.01005	0.09814	1.077e-21	-0.0927851	0.00926605	0.543301	1.79577e-22	0.095205	0.00829341	0.747094	2.55179e-28
rs11080620	18	T	0.3973	ILMN_1703754	CEP192	18	0.1906	0.009298	0.3211	9.9e-77	0.164579	0.00836161	0.593086	3.07828e-72	-0.0880545	0.00609923	0.680574	4.2068e-42
rs11080970	18	T	0.2784	ILMN_2402947	USP14	18	-0.0672	0.008554	0.06498	1.147e-14	-0.0240575	0.00940839	0.384233	0.0107167	-0.0518551	0.00771469	0.541775	3.44237e-11
rs11080970	18	T	0.2784	ILMN_1806804	USP14	18	-0.05662	0.009229	0.04066	1.284e-09	-0.0191355	0.00782312	0.615441	0.014631	-0.0442143	0.00814979	0.814035	7.70164e-08
rs11083429	19	G	0.4057	ILMN_1658080	ZNF573	19	0.06634	0.006742	0.09852	9.377e-22	0.030123	0.00607612	0.253945	8.49722e-07	-0.0205727	0.00607935	0.585943	0.000749505
rs11083840	19	G	0.3993	ILMN_1693269	GNG8	19	-0.09744	0.008962	0.1175	6.164e-26	0.0742716	0.00956771	0.310313	2.2107e-14	-0.0496886	0.00876354	0.401127	2.00346e-08
rs11083985	19	C	0.3866	ILMN_1694111	PNKP	19	0.09557	0.007324	0.161	1.006e-35	-0.0949321	0.00713476	0.660967	4.54119e-37	0.0880034	0.00657435	0.791347	5.62132e-37
rs11084504	19	G	0.3439	ILMN_1685365	ZNF773	19	-0.05325	0.008596	0.04142	8.926e-10	-0.0265049	0.00780413	0.54308	0.0007124	-0.0454089	0.00645259	0.571709	4.2551e-12
rs11084710	19	A	0.2351	ILMN_2127605	LRP3	19	0.1156	0.01018	0.1268	5.255e-28	-0.100678	0.0095539	0.712179	1.36634e-24	0.0821132	0.00899005	0.779883	5.44828e-19
rs11085587	19	C	0.4753	ILMN_1760201	DNMT1	19	-0.04769	0.005907	0.06838	2.218e-15	0.0378373	0.00547835	0.844531	9.25425e-12	-0.0371137	0.00592012	0.87452	5.97109e-10
rs11086067	19	A	0.2815	ILMN_1748894	GTPBP3	19	0.06727	0.00815	0.07126	5.494e-16	-0.0482961	0.00798447	0.772542	2.12193e-09	0.0314995	0.00700853	0.744591	8.01792e-06
rs11086102	19	G	0.363	ILMN_2158003	KIAA1683	19	0.1644	0.01135	0.191	8.15e-43	0.0938026	0.00816056	0.723451	1.14886e-28	-0.108359	0.00807467	0.508429	3.88051e-37
rs11089481	22	A	0.2759	ILMN_1781225	MORC2-AS1	22	-0.1247	0.01119	0.1227	4.434e-27	0.110941	0.00949056	0.45855	1.57609e-29	-0.161512	0.00940138	0.656831	1.90793e-56
rs11089481	22	A	0.2759	ILMN_2103591	MORC2	22	0.06074	0.009968	0.04014	1.643e-09	-0.051601	0.0107289	0.497891	1.76736e-06	0.0537465	0.00785284	0.742605	1.54333e-11
rs11089929	22	C	0.1299	ILMN_1664828	APOBEC3H	22	-0.1464	0.01471	0.1003	3.417e-22	0.0700693	0.0106585	0.536914	8.20152e-11	-0.0936736	0.0133497	0.706149	4.88303e-12
rs11096953	4	T	0.1974	ILMN_1759691	FLJ13197	4	0.07994	0.008152	0.0977	1.273e-21	-0.0330152	0.00740394	0.175824	9.24622e-06	0.033213	0.00627427	0.086574	1.55603e-07
rs11101742	10	C	0.2906	ILMN_1775328	MTG1	10	0.07706	0.007159	0.1156	1.77e-25	-0.026655	0.00639908	0.382515	3.4003e-05	0.0317196	0.00657786	0.308422	1.70364e-06
rs11102208	1	C	0.3715	ILMN_1808634	DRAM2	1	0.06995	0.007881	0.08156	3.796e-18	-0.0555326	0.00820609	0.623096	2.33564e-11	0.0626976	0.00621275	0.73076	1.31425e-22
rs11103315	9	G	0.3498	ILMN_1882590		9	0.08933	0.009034	0.09921	6.01e-22	0.0817384	0.00804008	0.654945	4.41789e-23	-0.0730704	0.00819616	0.783803	3.32807e-18
rs11111803	12	A	0.1657	ILMN_1756049	NT5DC3	12	0.3428	0.01192	0.4824	4.118e-129	-0.22671	0.0120865	0.366459	1.02908e-66	0.185837	0.0090632	0.675138	3.03499e-75
rs11112964	12	G	0.08207	ILMN_1772780	TCP11L2	12	0.1222	0.01445	0.07455	1.114e-16	0.0937159	0.015386	0.313832	1.64795e-09	0.0526203	0.0142119	0.515994	0.000228278
rs11113995	12	T	0.06653	ILMN_1738116	TMEM119	12	0.1459	0.01889	0.063	2.98e-14	0.147442	0.0173496	0.185925	7.69351e-17	0.0992176	0.0124784	0.405621	6.38025e-15
rs11114045	12	A	0.2969	ILMN_1745954	CORO1C	12	-0.0621	0.009953	0.04204	6.812e-10	-0.053258	0.00889015	0.643654	2.99659e-09	-0.0501134	0.00649293	0.878924	3.5657e-14
rs11120211	1	A	0.06999	ILMN_1810752	C4BPA	1	1.644	0.02887	0.785	1.301e-298	-1.47352	0.0203631	0.856496	0	1.11446	0.0224255	0.768818	2.349e-245
rs11123172	2	C	0.4068	ILMN_1708534	PAX8	2	-0.07076	0.006666	0.1126	7.232e-25	0.0419287	0.00625875	0.0650558	3.6476e-11	-0.0572298	0.00520871	0.311102	3.11634e-26
rs11130633	3	T	0.289	ILMN_1739274	PDHB	3	-0.06114	0.006682	0.08615	3.827e-19	-0.0369912	0.00594645	0.815964	7.50699e-10	0.033065	0.00590882	0.808668	3.02769e-08
rs11136314	8	A	0.145	ILMN_1782021	ZNF707	8	0.1011	0.0106	0.09284	1.418e-20	-0.0645844	0.00920888	0.672698	4.51054e-12	0.0256651	0.00533917	0.725131	1.8346e-06
rs11136344	8	C	0.423	ILMN_1796490	GRINA	8	-0.1107	0.009317	0.1372	2.501e-30	0.0930614	0.00851091	0.921303	3.0138e-26	-0.140176	0.0084243	0.939488	1.59359e-53
rs11136344	8	C	0.423	ILMN_1710844	PARP10	8	-0.05083	0.008284	0.04068	1.269e-09	0.0214405	0.00791899	0.814676	0.00690539	-0.0442852	0.00734167	0.875129	2.48594e-09
rs11145756	9	G	0.4637	ILMN_1811301	INPP5E	9	-0.3009	0.009735	0.5183	5.048e-143	-0.149382	0.00789389	0.468814	1.06404e-67	-0.200956	0.00707708	0.736826	8.59242e-123
rs11145756	9	G	0.4637	ILMN_2126344	SEC16A	9	-0.04409	0.006783	0.04543	1.332e-10	-0.0494275	0.00639316	0.730301	2.78835e-14	-0.0397761	0.00590259	0.836998	3.07954e-11
rs11145770	9	T	0.3867	ILMN_1857335		9	0.1159	0.009596	0.1411	3.267e-31	0.0475289	0.00803296	0.248674	4.63044e-09	0.0529963	0.00963911	0.548714	5.1863e-08
rs11145948	9	G	0.4778	ILMN_1796423	CLIC3	9	0.1054	0.01347	0.06446	1.475e-14	-0.0769137	0.012145	0.675635	3.75868e-10	-0.129719	0.0121035	0.787257	4.07042e-25
rs11145948	9	G	0.4778	ILMN_1664464	PTGDS	9	0.2426	0.01983	0.1442	6.438e-32	-0.0790405	0.0160293	0.451849	9.70644e-07	-0.135662	0.0215408	0.480098	5.00359e-10
rs11148986	13	G	0.4839	ILMN_1688098	TBC1D4	13	-0.09512	0.009027	0.1111	1.523e-24	-0.0803975	0.00831591	0.77253	4.01468e-21	-0.0405777	0.00791801	0.691332	3.74884e-07
rs11149616	16	A	0.2311	ILMN_1663437	NECAB2	16	0.1464	0.01157	0.1529	6.866e-34	-0.0840481	0.0101341	0.42469	3.88253e-16	0.100569	0.00948051	0.544009	1.14009e-24
rs11150604	16	T	0.4174	ILMN_1739236	ZNF668	16	0.06901	0.006816	0.1035	7.081e-23	0.0580753	0.00708	0.457106	7.8777e-16	0.0530982	0.00566305	0.779611	7.03147e-20
rs11150840	17	G	0.2996	ILMN_2410783	GAA	17	0.2155	0.0118	0.2731	1.561e-63	0.178017	0.0114986	0.62013	3.25511e-48	-0.222072	0.0111815	0.739193	1.64e-71
rs11154532	6	C	0.2397	ILMN_2343618	SAMD3	6	0.06922	0.01063	0.04558	1.236e-10	-0.0232997	0.00819866	0.382748	0.00458383	0.088792	0.00879612	0.729267	1.28261e-22
rs1115683	4	G	0.4143	ILMN_1673543	PGM2	4	0.07605	0.007384	0.1067	1.413e-23	0.0450401	0.00762083	0.693567	4.81282e-09	-0.0388777	0.00582962	0.658634	4.83895e-11
rs11157727	14	C	0.1536	ILMN_1781102	METTL21D	14	-0.1064	0.01051	0.1034	7.561e-23	-0.123496	0.011144	0.568155	7.09453e-27	-0.0779338	0.00831	0.607141	6.90874e-20
rs11157727	14	C	0.1536	ILMN_2394193	METTL21D	14	-0.09887	0.01164	0.07512	8.424e-17	-0.101342	0.00981854	0.786502	1.04714e-23	-0.0628532	0.00812345	0.809926	3.10162e-14
rs11157804	14	T	0.3061	ILMN_1763433	TRIM9	14	-0.06604	0.01054	0.04233	5.804e-10	-0.0586409	0.00918347	0.299438	2.70879e-10	-0.0316739	0.00721966	0.527076	1.30406e-05
rs11160176	14	G	0.4138	ILMN_2256050	SERPINA1	14	0.1645	0.01604	0.106	2.162e-23	0.0575568	0.00950629	0.495238	2.04905e-09	0.0956812	0.0121097	0.511702	9.26094e-15
rs11160679	14	A	0.3543	ILMN_2186858	ZNF839	14	-0.1149	0.007737	0.1992	9.741e-45	0.00709858	0.00755721	0.55545	0.347818	-0.0896148	0.00622259	0.780613	6.31917e-42
rs11160711	14	T	0.3097	ILMN_1753393	OSGEP	14	0.08031	0.008633	0.0888	1.039e-19	0.0700928	0.00862175	0.459189	1.38404e-15	0.0342032	0.0067694	0.811748	5.417e-07
rs11167702	5	G	0.493	ILMN_1728742	C5ORF4	5	-0.2361	0.01537	0.2098	2.323e-47	-0.290995	0.0148553	0.78842	1.13465e-71	0.240362	0.0153165	0.807833	1.63674e-48
rs11167702	5	G	0.493	ILMN_1716154	C5ORF4	5	-0.07317	0.009605	0.06134	6.604e-14	-0.0650813	0.00841148	0.369654	2.66977e-14	0.0641564	0.00740514	0.627894	2.55572e-17
rs11169524	12	A	0.3011	ILMN_1755589	DIP2B	12	-0.09507	0.008079	0.1349	8.31e-30	0.0707635	0.00696773	0.79649	4.8657e-23	-0.0661551	0.00735854	0.765075	1.79492e-18
rs11177368	12	T	0.213	ILMN_1749521	SLC35E3	12	-0.1304	0.009668	0.17	7.694e-38	-0.146182	0.00949001	0.677284	8.49e-48	-0.0798865	0.00931878	0.66831	5.28827e-17
rs11177644	12	G	0.4275	ILMN_1801387	YEATS4	12	-0.1219	0.008858	0.1758	3.382e-39	-0.121017	0.0086486	0.685643	1.79075e-40	-0.148014	0.00661638	0.87601	2.99904e-86
rs11177752	12	G	0.2261	ILMN_1679382	CCT2	12	-0.04647	0.007748	0.03894	2.898e-09	0.0355035	0.00765151	0.834688	3.98863e-06	-0.0595092	0.00758854	0.860768	1.43656e-14
rs11177823	12	G	0.3595	ILMN_1803197	RAB3IP	12	-0.07714	0.007427	0.1083	6.271e-24	0.124834	0.00694026	0.644491	3.31223e-62	-0.18388	0.00615952	0.745781	1.07909e-131
rs11180553	12	G	0.221	ILMN_1767579	KRR1	12	-0.08087	0.008401	0.09448	6.276e-21	-0.0193838	0.00686704	0.386362	0.00486455	-0.0318748	0.00723029	0.532913	1.1848e-05
rs1118392	1	C	0.3017	ILMN_1682232	MIER1	1	0.05244	0.008113	0.04492	1.693e-10	-0.0398305	0.00823691	0.608958	1.55557e-06	-0.0288663	0.00762247	0.649643	0.000164044
rs11187893	10	G	0.2719	ILMN_2187727	NOC3L	10	0.06109	0.009688	0.04286	4.52e-10	0.0499917	0.00861506	0.823526	8.96986e-09	0.0243602	0.00696585	0.860353	0.00049663
rs11191174	10	A	0.4114	ILMN_2110252	NPM3	10	-0.05529	0.008463	0.04585	1.089e-10	0.0267784	0.00844186	0.509533	0.00156363	0.0348143	0.00658646	0.789206	1.62128e-07
rs11191499	10	C	0.1168	ILMN_1682165	NT5C2	10	0.09935	0.01439	0.05092	9.707e-12	-0.106482	0.0154853	0.702464	1.13378e-11	0.0569307	0.0101971	0.894739	3.25054e-08
rs11195360	10	T	0.2954	ILMN_2396272	PDCD4	10	0.1478	0.01004	0.1963	4.838e-44	0.115729	0.00762492	0.704581	1.34996e-46	-0.133647	0.00845248	0.701643	3.93e-49
rs11195943	10	T	0.1133	ILMN_1739659	ZDHHC6	10	-0.08168	0.01008	0.0688	1.813e-15	-0.0565532	0.00949402	0.660641	3.66181e-09	-0.0480915	0.0113395	0.853993	2.48824e-05
rs11195949	10	T	0.4874	ILMN_2370882	ACSL5	10	0.05609	0.008047	0.05187	6.172e-12	-0.0354474	0.00791142	0.467991	8.38391e-06	-0.0449354	0.00704147	0.710703	2.98555e-10
rs11198226	10	C	0.3435	ILMN_1741175	RAB11FIP2	10	-0.08076	0.01049	0.06287	3.741e-14	0.0502561	0.0082743	0.614896	1.82728e-09	-0.0311933	0.00705225	0.52194	1.10899e-05
rs11201034	10	T	0.3933	ILMN_1768575	SFTPD	10	0.08695	0.01236	0.05278	3.996e-12	0.068904	0.00878978	0.388291	1.25311e-14	0.0620869	0.00761504	0.408562	1.38754e-15
rs11205525	1	G	0.4037	ILMN_1776104	NDUFS5	1	0.1068	0.009741	0.1193	2.624e-26	-0.100413	0.0094514	0.725952	6.0173e-25	0.111118	0.00701286	0.814243	2.63132e-49
rs11205525	1	G	0.4037	ILMN_1658337	AKIRIN1	1	0.1325	0.007655	0.2526	4.454e-58	-0.0727896	0.00883681	0.786552	6.03226e-16	0.0920974	0.00670924	0.786317	1.29429e-38
rs11205525	1	G	0.4037	ILMN_1802799	AKIRIN1	1	0.1489	0.008377	0.2627	1.052e-60	-0.0748806	0.00931215	0.715628	2.72841e-15	0.10121	0.00767443	0.760453	4.8796e-36
rs11205869	1	G	0.1178	ILMN_1665357	EPS15	1	0.09601	0.01425	0.04863	2.898e-11	-0.0418009	0.0104112	0.515188	6.4296e-05	0.0723603	0.0133265	0.617834	7.51361e-08
rs11209241	1	A	0.1566	ILMN_2283325	WLS	1	0.448	0.02705	0.236	6.843e-54	-0.425854	0.025308	0.556203	1.36805e-55	0.312265	0.0225146	0.639447	2.632e-39
rs11209241	1	A	0.1566	ILMN_1671260	WLS	1	0.4077	0.02483	0.2328	4.299e-53	-0.271437	0.0184655	0.619998	4.33639e-44	0.292957	0.0205538	0.649331	3.44329e-41
rs11209241	1	A	0.1566	ILMN_1660549	WLS	1	0.2668	0.0199	0.1684	1.805e-37	-0.268894	0.0220731	0.523751	9.39646e-32	0.220246	0.0180672	0.693861	1.9154e-31
rs11214577	11	T	0.4955	ILMN_2183784	TTC12	11	-0.03663	0.006201	0.03781	4.956e-09	-0.00962112	0.00615352	0.108491	0.118276	-0.0292771	0.00547604	0.341832	1.17535e-07
rs11219823	11	C	0.4692	ILMN_1731561	ROBO3	11	0.08056	0.007773	0.1081	7.787e-24	-0.0438482	0.00655558	0.285216	3.90708e-11	0.0662869	0.00601607	0.57575	2.31399e-26
rs11220164	11	T	0.311	ILMN_1746090	STT3A	11	-0.06261	0.008666	0.05558	1.079e-12	-0.0812162	0.00839911	0.547903	3.95452e-21	-0.0315244	0.00793995	0.681935	7.83125e-05
rs11226503	11	A	0.216	ILMN_1704554		11	-0.07563	0.01209	0.0422	6.176e-10	0.0536477	0.0106028	0.512067	5.06898e-07	0.112741	0.011544	0.701257	2.39448e-21
rs11227234	11	T	0.2603	ILMN_1651788	MAP3K11	11	-0.1224	0.009238	0.1651	1.042e-36	-0.121063	0.00836123	0.780871	5.98948e-43	-0.119933	0.00898708	0.912617	8.79162e-37
rs1122739	3	T	0.2915	ILMN_2173975	RTP4	3	-0.06153	0.009703	0.04332	3.628e-10	0.0294249	0.01073	0.450737	0.00621954	-0.0820813	0.00787814	0.771914	6.62282e-24
rs11229077	11	T	0.2759	ILMN_1670305	SERPING1	11	0.07912	0.01163	0.04951	1.906e-11	-0.0473114	0.00998908	0.606699	2.51989e-06	0.0725114	0.0100609	0.83157	1.33576e-12
rs11230522	11	T	0.2384	ILMN_2085862	SLC15A3	11	-0.05446	0.008202	0.0473	5.454e-11	-0.0584855	0.00738593	0.829959	6.91114e-15	-0.0419152	0.00630346	0.929072	5.4845e-11
rs11230633	11	C	0.3505	ILMN_1717572	PGA5	11	-0.1036	0.009134	0.1266	5.83e-28	0.0582074	0.00709278	0.175341	7.64605e-16	-0.0740668	0.00966161	0.228951	5.20662e-14
rs1123109	2	C	0.2392	ILMN_2053103	SLC40A1	2	0.09388	0.009071	0.1076	8.878e-24	-0.0854383	0.00842128	0.828714	5.35327e-23	0.111365	0.00850483	0.851096	1.34698e-35
rs11231144	11	C	0.3666	ILMN_2262288	EEF1G	11	-0.7693	0.01572	0.7296	1.913e-254	0.679813	0.010518	0.90388	0	-0.440677	0.0077565	0.890984	3.06939e-281
rs11231144	11	C	0.3666	ILMN_1772644	EML3	11	0.1038	0.005959	0.2548	1.05e-58	-0.107963	0.00544082	0.801383	3.3082e-73	0.0997218	0.00552472	0.895238	3.04834e-61
rs1123350	21	C	0.3402	ILMN_1720158	ETS2	21	0.1142	0.0089	0.1567	1.023e-34	-0.0649566	0.00754714	0.881568	3.2213e-17	0.0752575	0.00678551	0.812681	1.14803e-26
rs11243463	9	G	0.3167	ILMN_1769412	RAPGEF1	9	-0.117	0.007346	0.2221	2.047e-50	-0.145641	0.00684655	0.733676	5.76482e-82	-0.0863265	0.00630492	0.874166	1.91121e-38
rs11243463	9	G	0.3167	ILMN_1678799	RAPGEF1	9	-0.1393	0.009521	0.1943	1.343e-43	-0.141872	0.0085568	0.790661	3.26976e-54	-0.0604041	0.00568496	0.724127	9.69539e-25
rs11247226	15	C	0.4708	ILMN_2338197		15	-0.1152	0.008565	0.1692	1.185e-37	0.0866979	0.00753805	0.497715	1.0731e-28	-0.10092	0.00645928	0.77138	3.74637e-48
rs11247639	1	A	0.3298	ILMN_1750785	SYTL1	1	-0.1006	0.01062	0.09185	2.305e-20	-0.0409309	0.0106887	0.544403	0.000137194	0.0962685	0.00816202	0.84379	1.0904e-29
rs11247807	1	A	0.3097	ILMN_1736548	PHACTR4	1	-0.1498	0.007024	0.3386	8.904e-82	0.127283	0.0066131	0.787622	1.26543e-69	-0.182618	0.00599722	0.798653	2.46657e-135
rs11247936	1	C	0.211	ILMN_1678238	ZNF683	1	-0.2001	0.03101	0.04477	1.825e-10	-0.104729	0.0217911	0.517305	1.79732e-06	-0.174342	0.0327583	0.48318	1.33771e-07
rs11248850	16	A	0.4824	ILMN_1733581	NPRL3	16	-0.2152	0.02064	0.1091	4.245e-24	0.240394	0.0201065	0.68202	1.00408e-30	-0.184636	0.0167441	0.770156	2.1296e-26
rs11248925	16	C	0.1655	ILMN_1810055	ITFG3	16	-0.06995	0.009092	0.06262	3.811e-14	0.0519358	0.00798044	0.737643	1.25123e-10	-0.0705667	0.00952777	0.868678	3.33373e-13
rs11249006	1	A	0.313	ILMN_2405324	IL28RA	1	0.1572	0.01153	0.1732	1.471e-38	-0.0611716	0.0076486	0.415315	3.79622e-15	0.0658945	0.00786218	0.640639	2.38825e-16
rs1124952	20	G	0.1324	ILMN_1808059	BCAS4	20	0.153	0.01319	0.1316	4.56e-29	0.100164	0.0129755	0.738234	3.04254e-14	0.12098	0.0130683	0.796755	1.92668e-19
rs11259260	10	C	0.2014	ILMN_1758672	FAM107B	10	0.06707	0.01083	0.0414	9.014e-10	-0.0731167	0.0108097	0.678791	2.38633e-11	0.0703774	0.00881473	0.728912	4.98754e-15
rs11260025	19	C	0.1349	ILMN_2193817	CLEC4G	19	-0.1545	0.0138	0.1236	2.706e-27	0.0970503	0.0124668	0.264502	1.87817e-14	-0.116326	0.00950222	0.402492	1.12354e-31
rs11260562	1	A	0.05157	ILMN_1696065	SDF4	1	-0.1511	0.02091	0.05574	1.06e-12	0.253393	0.0247914	0.599714	2.66639e-23	-0.183115	0.0164862	0.80655	9.80583e-27
rs1126308	15	C	0.4803	ILMN_1693830	LACTB	15	-0.07533	0.008768	0.07682	3.828e-17	-0.0204098	0.00848257	0.299252	0.0163208	0.0388264	0.00679991	0.478157	1.60049e-08
rs1126308	15	C	0.4803	ILMN_1703335	LACTB	15	0.1156	0.007043	0.2331	4.227e-53	0.0990597	0.00667427	0.820671	7.86723e-45	0.104459	0.00645011	0.82831	3.75797e-51
rs11265412	1	A	0.1974	ILMN_2196078	SLAMF6	1	-0.09464	0.01118	0.07467	1.051e-16	0.0862929	0.00873748	0.817862	6.235e-22	-0.0456443	0.00797227	0.89736	1.46597e-08
rs1126639	14	T	0.2291	ILMN_2109489	GZMB	14	-0.4542	0.01637	0.4643	1.682e-122	-0.36724	0.0146027	0.813778	1.29649e-106	-0.207901	0.0166299	0.817628	7.48718e-33
rs1127101	2	A	0.3943	ILMN_1795419	CNPPD1	2	-0.0692	0.008899	0.06376	2.062e-14	0.111845	0.00948653	0.842414	5.6249e-30	0.0733007	0.00818982	0.856155	2.49649e-18
rs1127101	2	A	0.3943	ILMN_1654851	FAM134A	2	-0.05158	0.007706	0.04802	3.876e-11	0.0845873	0.00746827	0.767068	6.26306e-28	0.0582334	0.0068197	0.835461	6.90596e-17
rs1128636	7	T	0.4421	ILMN_1793474	INSIG1	7	-0.1054	0.009301	0.1263	6.919e-28	-0.100705	0.00900039	0.626281	2.46093e-27	0.0887148	0.00910925	0.672206	3.04156e-21
rs1128998	6	T	0.06956	ILMN_1669831	C6ORF192	6	-0.3795	0.01397	0.454	1.092e-118	-0.333615	0.0156382	0.680108	2.40882e-82	-0.374589	0.013892	0.794044	4.7534e-114
rs11316	7	C	0.2633	ILMN_1719170	WBSCR27	7	0.1428	0.007512	0.2893	6.997e-68	-0.11722	0.0069267	0.308193	3.95671e-56	-0.114168	0.00649478	0.318239	1.24726e-58
rs1132356	16	A	0.1003	ILMN_2169801	TPSAB1	16	0.107	0.01496	0.05455	1.766e-12	-0.109924	0.0144908	0.0904686	8.08821e-14	-0.135261	0.0139205	0.181683	3.69839e-21
rs1133977	2	T	0.3933	ILMN_1674645	TSGA10	2	-0.102	0.006636	0.2101	1.951e-47	-0.0409679	0.00599506	0.144602	1.50642e-11	0.0996677	0.00512192	0.46393	3.33668e-69
rs1133977	2	T	0.3933	ILMN_1674967	TSGA10	2	-0.08422	0.006975	0.141	3.432e-31	-0.0346277	0.00646398	0.164824	1.06978e-07	0.0293359	0.00486136	0.119354	2.44969e-09
rs1134516	2	A	0.1672	ILMN_2358919	TP53I3	2	-0.1442	0.01305	0.1209	1.114e-26	0.10003	0.0108474	0.412453	1.9526e-19	-0.0852172	0.00945757	0.488364	1.5188e-18
rs1134591	3	G	0.4085	ILMN_2372136	P4HTM	3	-0.04576	0.007111	0.04475	2.018e-10	-0.0478076	0.00651367	0.616005	4.71221e-13	0.0473463	0.00570898	0.878006	4.72809e-16
rs113515	22	G	0.4203	ILMN_1681679	TSPO	22	0.04693	0.005487	0.07627	5.217e-17	0.0429589	0.00554425	0.820187	2.45852e-14	0.0503927	0.0060119	0.869775	2.37041e-16
rs11364	1	T	0.1439	ILMN_1806710	ESPN	1	0.2018	0.02389	0.07458	1.186e-16	0.267885	0.0289878	0.374406	1.65004e-19	0.145307	0.0191476	0.460835	9.10105e-14
rs1137437	2	A	0.4008	ILMN_1744147	CEBPZ	2	-0.05419	0.008333	0.04565	1.321e-10	0.0543829	0.00727195	0.846616	1.75447e-13	-0.0584585	0.0056071	0.851638	6.2111e-24
rs1144106	3	G	0.337	ILMN_1812474	TFG	3	0.09185	0.006307	0.193	3.104e-43	0.0807321	0.00570048	0.770538	2.48622e-41	0.0827244	0.00605329	0.788376	2.54967e-38
rs1150595	6	C	0.2961	ILMN_1736982	PHACTR1	6	-0.0884	0.008552	0.1074	9.955e-24	0.0467668	0.00702889	0.317014	4.91047e-11	-0.0557674	0.00789615	0.461628	3.58627e-12
rs11535285	7	G	0.2354	ILMN_1698621	COG5	7	0.05649	0.008328	0.0493	2.158e-11	0.0403696	0.00738733	0.211348	5.9729e-08	0.087627	0.00722026	0.4831	3.3467e-31
rs11541076	12	T	0.1804	ILMN_1913678	IRAK3	12	-0.3538	0.01328	0.4447	2.02e-115	-0.248651	0.0168859	0.762989	3.18798e-44	-0.0450913	0.0152699	0.82225	0.00324092
rs11574635	16	C	0.1546	ILMN_1753518	ITGAX	16	0.1106	0.01361	0.06919	1.502e-15	-0.0667526	0.00866356	0.458573	3.38519e-14	0.085667	0.00723223	0.398421	6.54381e-30
rs11579698	1	T	0.2019	ILMN_1761363	VAMP4	1	0.1054	0.009944	0.1124	8.256e-25	0.0652427	0.00925495	0.365347	3.52558e-12	0.125045	0.0104563	0.61376	2.06165e-30
rs11580138	1	T	0.1514	ILMN_2224955	XCL1	1	0.1556	0.01132	0.1758	4.093e-39	0.0492516	0.00848978	0.10034	9.04994e-09	0.0888357	0.00913504	0.275394	3.447e-21
rs11583225	1	C	0.08963	ILMN_2185675	FAM159A	1	0.1065	0.01424	0.05928	1.779e-13	-0.0803284	0.0122076	0.641019	7.88278e-11	0.0946507	0.0106946	0.753134	5.65757e-18
rs11585416	1	T	0.3241	ILMN_2116714	SLC39A1	1	0.0463	0.007135	0.04526	1.44e-10	0.05417	0.00642316	0.790523	1.28845e-16	0.0647534	0.0066125	0.74849	1.89774e-21
rs11586480	1	A	0.06848	ILMN_2076940	MEAF6	1	-0.1512	0.01415	0.1139	3.724e-25	0.129533	0.0152678	0.393615	8.62069e-17	-0.128642	0.0123186	0.607191	5.30288e-24
rs11588734	1	G	0.1114	ILMN_2385220	DFFA	1	0.1758	0.01482	0.137	3.072e-30	0.106517	0.0129689	0.701741	7.25884e-16	0.0936994	0.0114005	0.785598	8.39314e-16
rs11593583	10	G	0.4753	ILMN_1808566	TMEM180	10	0.05731	0.009259	0.0414	9.218e-10	0.0401089	0.00747772	0.305423	1.03165e-07	-0.00112302	0.00669785	0.366227	0.866887
rs11596226	10	G	0.09416	ILMN_1757742	ZRANB1	10	0.175	0.01526	0.1289	1.772e-28	-0.365356	0.0142951	0.664391	2.85942e-109	0.417047	0.0134379	0.784631	6.812e-139
rs11597086	10	C	0.4183	ILMN_1651886	CWF19L1	10	0.108	0.007795	0.1778	1.221e-39	0.125709	0.00643581	0.71528	2.45776e-71	0.102878	0.00663953	0.71119	1.75746e-47
rs11598450	10	G	0.1501	ILMN_2129388	FAM190B	10	-0.2132	0.009425	0.3656	7.698e-90	-0.180544	0.00876197	0.766959	7.50815e-78	-0.164865	0.00974324	0.865464	4.84395e-55
rs11599044	10	G	0.1425	ILMN_1746276	EPC1	10	-0.1077	0.01388	0.06346	2.385e-14	-0.117677	0.0104351	0.674117	1.02495e-27	-0.053959	0.0103762	0.39291	2.53729e-07
rs11603212	11	G	0.1631	ILMN_2383975	PRDX5	11	0.2372	0.01404	0.2433	9.41e-56	-0.2592	0.0144506	0.70558	6.45429e-62	0.172761	0.0133818	0.628554	9.79918e-35
rs11603212	11	G	0.1631	ILMN_1711606	PRDX5	11	0.2285	0.01346	0.245	3.375e-56	-0.243777	0.0137147	0.798422	5.57761e-61	0.175544	0.0130171	0.646462	1.8749e-37
rs11603869	11	G	0.1815	ILMN_2160718	DNHD1	11	0.0697	0.00918	0.06096	7.936e-14	0.0332112	0.00820141	0.355704	5.56655e-05	0.0308863	0.00663684	0.505221	3.82114e-06
rs11608811	12	A	0.3253	ILMN_2343047	ABCB9	12	0.07532	0.009118	0.07135	5.254e-16	-0.0580759	0.00919397	0.59949	4.15605e-10	-0.0329839	0.0072671	0.692878	6.5382e-06
rs11610238	12	C	0.4142	ILMN_2234709	C12ORF60	12	0.04886	0.006243	0.06459	1.429e-14	-0.0336479	0.00592796	0.264279	1.84666e-08	-0.0274493	0.00466201	0.38322	5.78241e-09
rs11610942	12	G	0.4366	ILMN_1651507	PYROXD1	12	0.06716	0.006899	0.09641	2.414e-21	0.0516508	0.00567378	0.23162	5.32737e-19	0.0406101	0.00544941	0.284609	2.41242e-13
rs11612487	12	G	0.1208	ILMN_1791593	DENND5B	12	-0.1516	0.01163	0.1605	1.212e-35	0.0916302	0.0102458	0.444302	2.04308e-18	-0.153756	0.0100462	0.674098	1.68029e-46
rs11615045	12	C	0.3615	ILMN_1736460	MDM1	12	-0.05693	0.007196	0.06585	7.511e-15	-0.0105294	0.00791894	0.114601	0.183962	-0.0258769	0.00580159	0.570946	9.37035e-06
rs11619206	13	G	0.1633	ILMN_2220739	TMCO3	13	-0.08198	0.01171	0.05233	5.108e-12	-0.0740271	0.00978998	0.680961	9.64332e-14	-0.0506562	0.00838653	0.709863	2.36876e-09
rs11625516	14	G	0.3343	ILMN_1758293	UBR7	14	0.1397	0.007315	0.2911	2.295e-68	0.0903107	0.00685674	0.365974	2.04276e-36	0.144107	0.00627869	0.6426	1.01403e-89
rs11628398	14	A	0.3258	ILMN_1780533	RNASE6	14	-0.2277	0.01518	0.2021	1.753e-45	0.260633	0.0146721	0.544051	6.45555e-61	-0.0912168	0.0176836	0.660436	3.15401e-07
rs11628710	14	C	0.3494	ILMN_1797055	LIN52	14	0.1039	0.007192	0.1903	1.188e-42	-0.0402684	0.00692513	0.289328	8.37092e-09	-0.0562588	0.00600752	0.473684	7.75786e-20
rs11630776	15	G	0.3464	ILMN_1698533	IDH3A	15	0.06547	0.007724	0.07485	9.625e-17	-0.0329148	0.00918249	0.606295	0.000355475	0.0485135	0.00650591	0.722646	2.33455e-13
rs11631015	15	G	0.3898	ILMN_1752247	AKAP13	15	0.05395	0.008357	0.04498	1.77e-10	0.0727407	0.00774146	0.803247	4.34577e-20	-0.0923806	0.00672905	0.783378	1.27039e-38
rs11631783	15	T	0.2185	ILMN_1734229	SPPL2A	15	-0.06629	0.0112	0.03794	4.665e-09	-0.0573732	0.00961472	0.582475	3.4419e-09	-0.0692116	0.00833954	0.596848	4.51693e-16
rs11631886	15	C	0.2684	ILMN_1674151	"MYZAP;GCOM1"	15	0.1188	0.008599	0.1769	1.799e-39	-0.0557575	0.00714909	0.138535	1.68619e-14	0.138299	0.00809875	0.451394	6.93605e-56
rs11632753	15	T	0.1653	ILMN_1684205	CIB1	15	-0.1885	0.009629	0.3018	3.168e-71	-0.197875	0.00908278	0.882364	3.65079e-85	-0.159054	0.0121329	0.853352	1.1452e-35
rs11633431	15	T	0.4239	ILMN_1689968	PLEKHO2	15	-0.09084	0.00879	0.1075	1.024e-23	-0.082342	0.009382	0.684184	8.09299e-18	-0.0607039	0.00684088	0.853789	4.67424e-18
rs11635652	15	C	0.4839	ILMN_1763837	ANPEP	15	-0.1918	0.0109	0.2587	1.17e-59	0.184743	0.0106467	0.79067	1.47404e-58	-0.259373	0.0115324	0.863637	5.77636e-87
rs11635675	15	G	0.3674	ILMN_1725862	USP3	15	0.04935	0.006673	0.05802	3.26e-13	-0.0651561	0.00578561	0.752757	1.19303e-27	0.0539817	0.0061384	0.711651	8.93578e-18
rs11636851	15	T	0.2631	ILMN_1718924	ETFA	15	0.08305	0.006719	0.1469	1.693e-32	0.0981445	0.00694427	0.864084	3.49449e-41	0.0937188	0.00726997	0.777298	1.20042e-34
rs11640384	16	G	0.2291	ILMN_1659761		16	-0.2119	0.009021	0.3833	2.727e-95	-0.170518	0.0097407	0.464163	1.95472e-59	-0.214183	0.00745109	0.796463	6.25802e-125
rs11640850	16	A	0.3958	ILMN_1708416	ARL6IP1	16	-0.09058	0.006453	0.1816	1.44e-40	0.092525	0.0058033	0.90006	1.0432e-50	-0.0711505	0.00596554	0.882483	2.85343e-30
rs11641365	16	C	0.1959	ILMN_1779184	CTU2	16	0.07977	0.009804	0.06938	1.369e-15	-0.0511801	0.00902873	0.207524	1.92714e-08	-0.0444965	0.00909002	0.518948	1.19152e-06
rs11642055	16	A	0.184	ILMN_1691156	MT1A	16	-0.2161	0.01451	0.2	6.402e-45	0.222538	0.0150832	0.730326	2.26097e-44	-0.1827	0.0166474	0.741519	3.51789e-26
rs11642599	16	T	0.2095	ILMN_1657139	ADAT1	16	0.1525	0.01004	0.2062	1.705e-46	-0.131933	0.00788306	0.653864	4.39752e-55	0.122512	0.0081799	0.705831	7.99979e-45
rs11644386	16	C	0.1657	ILMN_1696420	BRD7	16	0.09819	0.01067	0.08704	2.478e-19	-0.0930082	0.00999895	0.427731	9.82149e-20	0.108695	0.00872953	0.657182	1.26842e-32
rs11644386	16	C	0.1657	ILMN_2082810	BRD7	16	0.1121	0.01266	0.08117	4.407e-18	-0.086381	0.0102623	0.753811	1.46562e-16	0.0951902	0.00940147	0.776235	9.72946e-23
rs11644392	16	G	0.4698	ILMN_2070052	LOC613037	16	0.09878	0.009462	0.1094	3.815e-24	-0.100301	0.0101946	0.794431	8.73885e-22	0.12101	0.0105482	0.840858	2.75111e-28
rs11644392	16	G	0.4698	ILMN_1696843	LOC613037	16	0.1025	0.01149	0.0824	2.519e-18	-0.0982443	0.0125195	0.769564	1.17865e-14	0.0727381	0.00858875	0.876532	1.20026e-16
rs11645498	16	G	0.3147	ILMN_1809477	CARHSP1	16	0.1146	0.01006	0.1274	3.853e-28	0.0897125	0.00967123	0.644292	1.22339e-19	-0.100006	0.00890236	0.75971	2.86813e-27
rs11648336	16	A	0.2399	ILMN_1765941	GPR97	16	0.1132	0.01394	0.06928	1.602e-15	-0.0785417	0.0113468	0.823505	8.35604e-12	0.088663	0.0111267	0.885105	5.6064e-15
rs11648336	16	A	0.2399	ILMN_1815054	GPR97	16	0.1107	0.01344	0.07121	6.289e-16	-0.0564058	0.011189	0.798461	5.57237e-07	0.0877466	0.0105367	0.866011	3.62082e-16
rs11649073	16	T	0.4733	ILMN_1790537	RMI2	16	-0.0859	0.008757	0.09777	1.228e-21	-0.0507207	0.00822313	0.178938	1.0348e-09	-0.0822291	0.00802027	0.389808	3.04941e-23
rs11650158	17	A	0.1722	ILMN_1692168	UBE2Z	17	-0.2738	0.01132	0.3969	1.294e-99	0.188453	0.0109514	0.464698	9.68917e-58	-0.150136	0.00891331	0.78009	1.26266e-54
rs11650975	17	T	0.2276	ILMN_1688240	PHOSPHO1	17	0.08362	0.01325	0.04291	4.405e-10	0.0946505	0.0138034	0.791081	1.28922e-11	0.0912275	0.0119534	0.857783	6.66881e-14
rs11651993	17	C	0.2316	ILMN_1681252	LINC00324	17	-0.2312	0.009138	0.4188	9.493e-107	0.164609	0.00812535	0.763021	9.90304e-76	-0.102914	0.00840095	0.713507	1.03109e-31
rs11651993	17	C	0.2316	ILMN_1755711	CTC1	17	0.1728	0.01031	0.2405	4.781e-55	-0.167433	0.00937963	0.752938	2.03494e-61	0.0929713	0.00876425	0.867298	1.13933e-24
rs11651993	17	C	0.2316	ILMN_1772296	CTC1	17	-0.1315	0.008304	0.2203	5.935e-50	0.0904852	0.00855578	0.607737	9.52383e-25	-0.0865026	0.00733795	0.708774	1.16208e-29
rs11652716	17	C	0.4074	ILMN_1677098	YPEL2	17	-0.06235	0.007481	0.07254	2.949e-16	0.0617606	0.0076269	0.865596	1.77036e-15	-0.0546291	0.00722218	0.636914	1.08679e-13
rs11653012	17	G	0.4789	ILMN_2140342	CCDC57	17	-0.06458	0.007235	0.08234	2.487e-18	-0.0469294	0.00667256	0.412096	3.93934e-12	0.0363278	0.00545914	0.713133	5.31259e-11
rs11654954	17	A	0.1979	ILMN_2304495	PPP1R1B	17	0.06407	0.008183	0.06457	1.397e-14	-0.0468963	0.0082209	0.203182	1.57268e-08	-0.0328063	0.00707381	0.100556	4.12163e-06
rs11656906	17	C	0.3751	ILMN_1781386	WIPI1	17	0.0914	0.00977	0.08972	6.599e-20	-0.0870052	0.00940563	0.450112	1.52727e-19	0.0829548	0.00783548	0.702453	1.38609e-24
rs11657222	17	T	0.1888	ILMN_1740005	SERPINF2	17	0.05451	0.008375	0.04553	1.269e-10	0.0389658	0.00713105	0.26788	5.98822e-08	0.0234164	0.00594069	0.461991	8.80797e-05
rs11658168	17	A	0.3414	ILMN_1741131	CHRNB1	17	0.07531	0.01012	0.05875	2.289e-13	-0.0477766	0.00804526	0.547665	4.07622e-09	-0.0495643	0.00796362	0.546999	7.86784e-10
rs11664471	18	A	0.432	ILMN_1730284	DSC1	18	-0.07919	0.009588	0.07134	5.284e-16	0.0607662	0.00831877	0.390474	6.02387e-13	0.0653399	0.00828661	0.49529	1.0445e-14
rs11665417	18	T	0.437	ILMN_1772522	ZFP161	18	-0.04898	0.006765	0.05579	9.757e-13	-0.0547734	0.00649719	0.615033	1.32188e-16	-0.0384726	0.00577371	0.76277	5.01579e-11
rs11665965	19	G	0.3605	ILMN_2207363	RABAC1	19	-0.06556	0.008206	0.06706	4.195e-15	-0.07492	0.00800294	0.658706	5.86775e-20	0.0841225	0.00676491	0.798194	1.50351e-32
rs11666267	19	G	0.4486	ILMN_1727043	GLT25D1	19	0.05801	0.005808	0.101	2.461e-22	0.0794591	0.00597236	0.945359	4.59844e-37	-0.0485066	0.00591208	0.847414	9.35939e-16
rs11666543	19	A	0.356	ILMN_2368292	TSEN34	19	-0.05543	0.007844	0.05323	3.221e-12	0.0609286	0.00731963	0.735194	3.05875e-16	-0.0618116	0.00685665	0.875527	1.46504e-18
rs11667200	19	A	0.1299	ILMN_2321064	BAX	19	0.1272	0.01411	0.08377	1.233e-18	-0.114695	0.0111805	0.841919	1.88344e-23	-0.101591	0.0128321	0.767823	8.23503e-15
rs11667267	19	G	0.3958	ILMN_1724863	TICAM1	19	0.04159	0.006971	0.03854	3.513e-09	0.0424873	0.00768951	0.740755	4.28239e-08	-0.0335779	0.00708881	0.788634	2.57458e-06
rs11668998	19	T	0.2732	ILMN_1759184	C19ORF48	19	0.06618	0.008811	0.05974	1.428e-13	0.0659528	0.00925042	0.574395	2.035e-12	0.0678021	0.00682866	0.791027	5.65662e-22
rs11669150	19	C	0.2382	ILMN_1660723	RDH13	19	-0.1775	0.01121	0.2204	5.566e-50	0.115136	0.010221	0.536123	1.15984e-27	-0.0717765	0.00809148	0.568048	4.79317e-18
rs11670075	19	T	0.3545	ILMN_1797903	ZNF544	19	-0.07811	0.007894	0.0993	5.741e-22	-0.0882577	0.00713164	0.561757	1.20329e-32	-0.0438246	0.00797059	0.704489	5.17971e-08
rs11671118	19	T	0.3072	ILMN_2209299	ZNF333	19	-0.118	0.008932	0.1642	1.735e-36	-0.121507	0.00889083	0.676411	7.63323e-39	-0.0699859	0.0058722	0.597829	3.11936e-30
rs11671118	19	T	0.3072	ILMN_1759017	ZNF333	19	-0.085	0.008878	0.09356	9.897e-21	-0.079684	0.00870277	0.468308	3.40808e-19	-0.0750567	0.00644817	0.453295	5.16499e-29
rs11673276	19	T	0.1939	ILMN_2082593	KIR3DL3	19	0.1659	0.01707	0.0962	2.671e-21	0.0743202	0.0126441	0.500964	5.81025e-09	0.186307	0.0157469	0.61605	7.5263e-30
rs11673276	19	T	0.1939	ILMN_2131828	KIR3DL1	19	0.1265	0.01885	0.04831	3.376e-11	#N/A	#N/A	#N/A	#N/A	0.167135	0.0170059	0.67233	1.38692e-21
rs11673276	19	T	0.1939	ILMN_1693207	KIR2DL4	19	0.1256	0.01504	0.07284	2.547e-16	#N/A	#N/A	#N/A	#N/A	0.0822222	0.0143732	0.639946	1.50672e-08
rs11673302	19	G	0.434	ILMN_1766613	ZNF121	19	0.06933	0.008053	0.07703	3.32e-17	-0.0666205	0.011474	0.219183	8.79614e-09	0.0328652	0.0105106	0.147495	0.00183155
rs11676348	2	T	0.5	ILMN_1662524	CXCR1	2	-0.08685	0.008618	0.1026	1.095e-22	-0.0717184	0.00829816	0.876094	2.40984e-17	-0.0867266	0.00824567	0.917009	2.64438e-24
rs1167715	12	C	0.3471	ILMN_1697529	RNF10	12	-0.1133	0.01225	0.08795	1.732e-19	0.0755594	0.0116441	0.834751	1.41024e-10	-0.109882	0.011145	0.897747	1.05092e-21
rs11680	1	G	0.06697	ILMN_1741055	NUP210L	1	0.1608	0.01516	0.1124	7.94e-25	0.10139	0.0139052	0.249421	6.61099e-13	0.0502005	0.0121017	0.651379	3.71383e-05
rs11688228	2	G	0.4366	ILMN_2164242	UBE2F	2	0.08335	0.006241	0.1673	3.314e-37	0.103076	0.00652623	0.82977	6.75145e-50	0.0857342	0.00700399	0.826807	1.13743e-31
rs11689265	2	A	0.3781	ILMN_2343105	LIPT1	2	-0.16	0.008079	0.3063	1.429e-72	0.113016	0.00793263	0.614687	9.23038e-42	0.0859601	0.00654911	0.62311	9.61685e-36
rs1169081	12	T	0.3066	ILMN_1732767	PSMD9	12	-0.05932	0.007862	0.06025	1.118e-13	0.0425828	0.00817572	0.35254	2.35082e-07	-0.0316828	0.00652386	0.176684	1.441e-06
rs11691023	2	G	0.1752	ILMN_1797530	CHCHD5	2	-0.07086	0.009036	0.06477	1.27e-14	0.0611521	0.00784163	0.587708	1.69695e-14	0.0176443	0.00570144	0.759645	0.00203955
rs11695058	2	G	0.3661	ILMN_2350970	SOCS5	2	-0.08839	0.007399	0.1384	1.315e-30	-0.0575417	0.00631425	0.298639	4.91283e-19	-0.0702323	0.0052892	0.464391	1.82156e-36
rs11696912	20	C	0.1018	ILMN_2372011	SCAND1	20	-0.1469	0.01281	0.1292	1.699e-28	0.121597	0.0118037	0.66947	1.2606e-23	-0.135045	0.011258	0.78414	1.41932e-30
rs11699306	20	C	0.1163	ILMN_2387636	EIF6	20	0.1204	0.01147	0.111	2.112e-24	-0.170675	0.0113503	0.830887	7.46514e-46	0.120216	0.00889618	0.864258	1.38476e-37
rs11699306	20	C	0.1163	ILMN_1787410	EIF6	20	0.1261	0.01318	0.09374	1.104e-20	-0.0946959	0.0130454	0.673389	8.30315e-13	0.0997967	0.00950256	0.785973	3.06177e-24
rs11700063	20	A	0.2666	ILMN_2345142	SULF2	20	-0.1413	0.01253	0.1254	1.184e-27	0.146451	0.0115522	0.593495	4.66982e-34	-0.116925	0.0120806	0.658892	5.15722e-21
rs11701371	21	C	0.21	ILMN_1663893	C21ORF128	21	0.1369	0.01172	0.1333	1.84e-29	-0.0540193	0.010407	0.654576	2.5796e-07	0.0446728	0.00730016	0.703128	1.47743e-09
rs11703435	22	A	0.1118	ILMN_2059886	TTC38	22	-0.1737	0.01604	0.1166	9.858e-26	0.150026	0.0171136	0.648333	8.78944e-18	-0.204089	0.0127428	0.8158	3.31133e-50
rs11703957	22	G	0.2437	ILMN_2325338	APOL2	22	0.06436	0.009505	0.04921	2.318e-11	0.0378387	0.00904981	0.476715	3.17754e-05	0.0457594	0.00778297	0.463395	6.07231e-09
rs11703957	22	G	0.2437	ILMN_2325337	APOL2	22	0.07395	0.01091	0.04933	2.19e-11	0.0326446	0.00830916	0.500701	9.17872e-05	0.0411502	0.00695079	0.48224	4.79185e-09
rs11708462	3	C	0.1641	ILMN_1682818	TTLL3	3	0.1252	0.01135	0.1206	1.289e-26	0.0961597	0.00966949	0.4912	3.35666e-22	0.0747952	0.00795271	0.749243	5.5009e-20
rs11708569	3	G	0.44	ILMN_1775448	PFN2	3	0.05801	0.00719	0.06836	2.315e-15	-0.0465435	0.00748984	0.324421	7.81108e-10	0.0558508	0.00651482	0.404013	5.2778e-17
rs11710518	3	T	0.3298	ILMN_1739885	SLC41A3	3	0.1057	0.007687	0.1755	3.906e-39	0.103615	0.00896314	0.623683	5.91434e-29	0.121526	0.00754804	0.876756	1.18907e-50
rs11710518	3	T	0.3298	ILMN_2356111	SLC41A3	3	0.0851	0.01126	0.06041	1.036e-13	0.0634173	0.0100476	0.373233	4.2877e-10	0.115908	0.00783675	0.865512	7.08669e-44
rs11710518	3	T	0.3298	ILMN_2131293	ALG1L	3	0.07993	0.007123	0.1242	2.02e-27	0.0363317	0.00653635	0.0774551	3.56726e-08	0.0572605	0.00682789	0.432059	2.29556e-16
rs11710908	3	A	0.14	ILMN_2056760	MKRN2	3	0.1085	0.009437	0.1296	1.272e-28	0.100426	0.00805966	0.706016	4.85229e-33	0.0812854	0.00841832	0.725642	6.30169e-21
rs1171196	17	G	0.09869	ILMN_1701906	CD300C	17	-0.4624	0.01784	0.4306	1.029e-110	-0.406668	0.0156893	0.646576	1.26374e-111	-0.440684	0.0139205	0.820223	1.13883e-142
rs11713324	3	C	0.1319	ILMN_1705224	TMEM110	3	0.06423	0.009645	0.04756	4.824e-11	0.0323514	0.00957718	0.10197	0.000760901	0.0387888	0.00842333	0.226728	4.80745e-06
rs11717272	3	C	0.2734	ILMN_2325347	B3GALNT1	3	-0.04656	0.00701	0.04733	5.393e-11	0.0236545	0.00628701	0.136378	0.000178922	-0.0389347	0.00604437	0.170297	2.05436e-10
rs11718115	3	T	0.3177	ILMN_1730539	NPHP3	3	-0.2187	0.009039	0.3974	9.236e-100	-0.145642	0.00827493	0.63854	5.61498e-60	-0.0944064	0.00698558	0.694836	1.36539e-37
rs11718493	3	C	0.3847	ILMN_1734707	CHST13	3	-0.6988	0.01608	0.6802	4.878e-222	0.66206	0.0131869	0.795323	1.27272e-265	0.671545	0.0132857	0.85492	8.71919e-250
rs11719578	3	G	0.1727	ILMN_1769394	PLCD1	3	0.08169	0.01197	0.04985	1.624e-11	0.0427102	0.011415	0.235492	0.000194191	0.0684052	0.00943193	0.45666	9.77008e-13
rs11733177	4	T	0.4215	ILMN_1701998	AFAP1	4	0.2573	0.009673	0.4434	4.361e-115	0.128203	0.00750562	0.499404	5.08954e-57	0.146135	0.00754257	0.493398	1.01399e-68
rs11741569	5	G	0.0861	ILMN_1748968	ATG10	5	-0.1388	0.01274	0.118	4.759e-26	-0.0781154	0.0127813	0.787025	1.45497e-09	-0.111931	0.0121445	0.649948	2.72162e-19
rs11741569	5	G	0.0861	ILMN_2206098	ATG10	5	-0.1711	0.01317	0.1598	1.799e-35	-0.0611366	0.0122275	0.25803	6.86746e-07	0.0347752	0.00684761	0.409518	4.75067e-07
rs11745	2	T	0.3409	ILMN_1709925	GPR155	2	0.1039	0.007297	0.1858	1.415e-41	0.0583478	0.00632392	0.302218	1.87206e-19	-0.0181012	0.0045427	0.255428	7.38246e-05
rs11746090	5	A	0.2757	ILMN_1768867	AP3B1	5	-0.09665	0.007188	0.1693	1.195e-37	0.118872	0.00792461	0.872084	1.16519e-45	-0.100815	0.00711172	0.761315	8.28743e-41
rs11750621	5	T	0.2437	ILMN_1678612	ANXA6	5	0.09833	0.008778	0.1241	2.466e-27	0.101636	0.00949078	0.556552	2.67225e-25	0.122724	0.00703113	0.74324	5.9958e-58
rs11752747	6	G	0.2147	ILMN_1793732	FARS2	6	-0.0661	0.01057	0.04247	6.22e-10	0.0441545	0.0108071	0.412057	4.77799e-05	-0.0602232	0.00879151	0.592442	1.48399e-11
rs11760463	7	C	0.4809	ILMN_1700248	WDR86	7	-0.1361	0.01084	0.1508	2.059e-33	0.0787777	0.00921708	0.521106	5.21429e-17	0.0958718	0.00944143	0.516602	7.45849e-23
rs11762635	7	T	0.1153	ILMN_1736135	TYW1	7	0.08096	0.0126	0.04441	2.156e-10	0.0570897	0.0136414	0.695291	3.12512e-05	0.0923562	0.00973498	0.687965	2.72052e-20
rs11762932	7	G	0.216	ILMN_1688279	PVRIG	7	-0.1627	0.01055	0.2112	1.015e-47	-0.154029	0.00908382	0.776406	2.56291e-56	-0.18016	0.00906079	0.882913	1.21046e-71
rs11764413	7	T	0.3118	ILMN_1657317	POLR2J	7	-0.2313	0.01234	0.2841	2.55e-66	-0.217125	0.0114671	0.418048	9.16693e-68	0.182222	0.0103675	0.393516	1.27979e-58
rs11768083	7	A	0.4512	ILMN_1798256	UPP1	7	-0.06768	0.007405	0.08598	4.158e-19	0.084608	0.00671652	0.749057	1.11424e-33	0.0678755	0.00653913	0.877434	9.48912e-24
rs11768398	7	G	0.4673	ILMN_1651403		7	0.1137	0.01659	0.05024	1.346e-11	0.0536463	0.0109259	0.444332	1.07745e-06	-0.0732984	0.0136931	0.501903	1.13491e-07
rs11768572	7	C	0.357	ILMN_1683811	TNPO3	7	-0.1398	0.008688	0.2268	2.986e-51	-0.120256	0.00779932	0.629321	7.06226e-48	-0.0386533	0.00631632	0.809885	1.47603e-09
rs11770117	7	A	0.4985	ILMN_1778152	FIGNL1	7	-0.05556	0.007056	0.06526	9.985e-15	0.0129888	0.00641457	0.400457	0.043168	0.026239	0.0054798	0.523998	2.00813e-06
rs11770117	7	A	0.4985	ILMN_2389114	FIGNL1	7	-0.05569	0.00676	0.07099	6.253e-16	-0.00789577	0.00678508	0.253584	0.244849	0.0296593	0.00540003	0.430938	5.34796e-08
rs11775728	8	G	0.499	ILMN_1804328	WWP1	8	0.04547	0.007323	0.04161	8.159e-10	0.0477741	0.00681876	0.7798	4.72956e-12	0.0417492	0.00660644	0.830124	4.38272e-10
rs11777942	8	C	0.07049	ILMN_2170595	RRM2B	8	-0.2314	0.01815	0.1548	2.502e-34	0.268323	0.0161966	0.72846	3.88468e-54	-0.313487	0.0122044	0.826703	2.94951e-106
rs11783655	8	A	0.4003	ILMN_1744268	PLEC	8	-0.07924	0.008177	0.09562	3.57e-21	0.0527763	0.0079154	0.68591	4.48273e-11	-0.0548582	0.00802144	0.880574	1.59783e-11
rs11784620	8	A	0.212	ILMN_2291954	SLA	8	0.1035	0.0124	0.07279	2.61e-16	-0.0556175	0.0100483	0.775372	4.05973e-08	0.0487953	0.00752475	0.771777	1.56664e-10
rs11784860	8	C	0.4844	ILMN_1811433	RPL8	8	0.1144	0.007119	0.2254	3.179e-51	-0.0720443	0.00946554	0.343208	6.72294e-14	-0.117458	0.00647287	0.808649	8.87431e-62
rs11785687	8	A	0.09022	ILMN_2346727	MTUS1	8	0.1329	0.01245	0.1138	4.162e-25	0.0396423	0.00680887	0.176512	8.02415e-09	0.071559	0.00895714	0.355184	4.80491e-15
rs11789719	9	C	0.08409	ILMN_1733970	BAG1	9	0.07799	0.01233	0.0431	4.032e-10	0.0473396	0.0138792	0.120823	0.000675854	0.0561481	0.0100779	0.360305	3.46657e-08
rs1180290	7	C	0.1195	ILMN_1658835	CAV2	7	0.0877	0.01073	0.07007	1.016e-15	0.0458213	0.0115133	0.260879	7.43891e-05	-0.0375657	0.00663719	0.753587	2.11939e-08
rs11806327	1	A	0.08006	ILMN_1686360	ZNF124	1	-0.1041	0.01405	0.05819	3.002e-13	0.131692	0.0132652	0.577653	3.91623e-22	-0.0503691	0.0118051	0.807446	2.22408e-05
rs11806859	1	A	0.2828	ILMN_1701237	SH2D1B	1	0.1074	0.01316	0.06994	1.161e-15	-0.0753561	0.0134196	0.624395	2.59805e-08	0.0839725	0.0137522	0.690028	1.60005e-09
rs11807	1	C	0.2049	ILMN_1762255	GSTM1	1	0.2932	0.02536	0.1308	6.836e-29	-0.102493	0.0143872	0.625562	2.11797e-12	0.132797	0.0217231	0.703469	1.53409e-09
rs11807	1	C	0.2049	ILMN_1668134	GSTM1	1	0.4204	0.038	0.1212	9.555e-27	-0.127609	0.0188546	0.74836	2.32323e-11	0.146003	0.0237302	0.743512	1.21042e-09
rs11807	1	C	0.2049	ILMN_1713162	GSTM2	1	0.1003	0.01457	0.05071	1.077e-11	-0.00492212	0.0091447	0.524368	0.590536	0.0347899	0.0071567	0.686754	1.40802e-06
rs11832772	12	T	0.4471	ILMN_2322842	PPHLN1	12	0.04812	0.007094	0.04927	2.139e-11	0.0436014	0.0071439	0.629052	1.53022e-09	0.0476636	0.00641996	0.754975	2.93901e-13
rs11838644	13	C	0.08459	ILMN_1781028	ZMYM5	13	-0.1803	0.0131	0.1758	3.248e-39	0.111219	0.0136156	0.322943	1.0266e-15	-0.0975599	0.0110215	0.313193	5.58947e-18
rs11846532	14	T	0.4068	ILMN_1700628	DDX24	14	-0.07629	0.007412	0.1067	1.504e-23	-0.0972196	0.00668501	0.80568	2.80784e-43	-0.087369	0.0056584	0.901331	3.3522e-47
rs11848946	14	G	0.1254	ILMN_1703926	PTGER2	14	-0.1209	0.01427	0.07486	9.565e-17	-0.102182	0.0131673	0.736997	2.25108e-14	-0.0572753	0.0120731	0.74351	2.48579e-06
rs11850596	14	T	0.3902	ILMN_1673185	CPSF2	14	0.06229	0.008881	0.05249	4.6e-12	0.0654446	0.0091566	0.443125	1.80321e-12	0.0619857	0.00802626	0.625874	3.4451e-14
rs11850831	14	A	0.2981	ILMN_1815733	EIF5	14	0.2382	0.0104	0.3713	1.375e-91	-0.229737	0.00921855	0.627068	3.85795e-105	0.207725	0.00862534	0.714387	1.57658e-96
rs11854173	15	C	0.08812	ILMN_1720267	TARSL2	15	0.1584	0.01332	0.1374	2.307e-30	-0.0707996	0.0128528	0.419884	4.69864e-08	0.062756	0.00895639	0.550199	5.22516e-12
rs1185460	11	G	0.4003	ILMN_1726306	HMBS	11	0.08148	0.009331	0.07907	1.23e-17	0.0445269	0.00932317	0.844426	2.0808e-06	0.0502317	0.00910558	0.860575	4.68655e-08
rs11856227	15	C	0.2508	ILMN_2375992	SPINT1	15	-0.07957	0.00973	0.07005	9.89e-16	0.0399921	0.00868969	0.481069	4.7664e-06	0.0381373	0.00652824	0.49545	7.5404e-09
rs11858419	15	T	0.2095	ILMN_1775590	SCAND2	15	-0.1848	0.009989	0.2783	6.702e-65	-0.130687	0.00911776	0.347236	3.35117e-42	-0.0351272	0.00580366	0.359254	2.2008e-09
rs11865641	16	A	0.3125	ILMN_1771651	MON1B	16	-0.1628	0.008321	0.3016	3.598e-71	0.170322	0.00838642	0.72681	4.86878e-76	-0.110899	0.00679055	0.700375	7.07694e-52
rs11866179	16	C	0.05337	ILMN_1722583	COX4NB	16	-0.2083	0.0178	0.1337	1.528e-29	-0.0797439	0.0152271	0.223411	2.02422e-07	-0.174047	0.0122915	0.483241	9.94646e-41
rs11867053	16	T	0.1173	ILMN_2328363	CMTM1	16	0.1278	0.01292	0.0993	5.743e-22	0.067986	0.0123044	0.283071	4.28292e-08	0.076218	0.0092235	0.636397	5.95387e-16
rs11867796	17	T	0.2019	ILMN_1801606	AMZ2	17	-0.05569	0.008353	0.04767	4.579e-11	0.0135281	0.00731167	0.75002	0.0646043	-0.0461991	0.00637425	0.760564	1.00951e-12
rs11868293	17	A	0.2273	ILMN_2397024	SPOP	17	-0.05957	0.008597	0.05129	8.135e-12	0.0345273	0.0071132	0.801765	1.42146e-06	-0.00112489	0.00759371	0.757688	0.882275
rs11868472	17	G	0.431	ILMN_1772951	ST6GALNAC1	17	-0.06434	0.007129	0.08402	1.088e-18	0.0289216	0.0059391	0.125192	1.31546e-06	-0.0384274	0.0056203	0.34584	1.61576e-11
rs11869930	17	T	0.1511	ILMN_1795400	TBCD	17	0.1736	0.01175	0.1973	2.462e-44	0.166829	0.0101572	0.859364	2.37635e-53	0.129556	0.0102282	0.812092	1.31432e-33
rs11871420	17	T	0.4476	ILMN_2401641	ALDH3A2	17	0.1526	0.008312	0.275	4.963e-64	0.15913	0.00770745	0.560489	4.21286e-78	0.129884	0.0068602	0.719723	3.32387e-66
rs11879893	19	C	0.09366	ILMN_2348487	EMR3	19	-0.612	0.02141	0.4792	6.081e-128	-0.517599	0.0181514	0.790685	1.25256e-128	-0.505763	0.0183846	0.885769	2.2005e-117
rs11879893	19	C	0.09366	ILMN_1755873	EMR3	19	0.2207	0.01973	0.1236	2.748e-27	0.24765	0.0186479	0.621507	6.02441e-37	0.158646	0.0161741	0.825071	1.64647e-21
rs11882562	19	C	0.2145	ILMN_1806937	BABAM1	19	0.06675	0.008142	0.07036	8.502e-16	-0.0748851	0.00832864	0.881947	1.3674e-18	-0.0641959	0.00918178	0.878778	5.786e-12
rs11886	5	G	0.3044	ILMN_1770811	PELO	5	0.1088	0.009913	0.1195	2.238e-26	-0.0395986	0.00992935	0.543212	7.19142e-05	0.145009	0.00877435	0.55256	6.43142e-53
rs11895872	2	C	0.1143	ILMN_1698323	PLEKHB2	2	0.3121	0.01374	0.3676	1.988e-90	-0.21735	0.0122307	0.80959	5.88541e-61	0.0696529	0.0099948	0.748715	6.73932e-12
rs11895872	2	C	0.1143	ILMN_2297710	PLEKHB2	2	0.2314	0.01439	0.2256	2.856e-51	-0.231112	0.0137775	0.588205	2.68761e-55	0.0542375	0.0106424	0.70079	4.33535e-07
rs11895872	2	C	0.1143	ILMN_1697652	PLEKHB2	2	0.2489	0.01118	0.3582	1.358e-87	-0.206259	0.00967782	0.742733	3.2401e-82	0.0378684	0.00868656	0.813575	1.47647e-05
rs11903252	2	G	0.2593	ILMN_1706502	EIF2AK2	2	-0.08784	0.0139	0.04305	4.116e-10	0.0637325	0.0115194	0.850836	4.1143e-08	-0.0162642	0.0105341	0.831664	0.123002
rs11906879	20	C	0.4436	ILMN_1773389	PLTP	20	-0.07133	0.007919	0.08372	1.265e-18	0.0582985	0.00706641	0.405409	5.45151e-16	-0.0414807	0.00569526	0.326658	7.88707e-13
rs11915920	3	C	0.4698	ILMN_1753472	SUMF1	3	0.08504	0.008304	0.1056	2.45e-23	-0.0854751	0.00883131	0.452526	3.65054e-21	-0.111589	0.00705273	0.764497	3.45988e-49
rs11917845	3	T	0.09215	ILMN_2232520	ANKRD28	3	0.1382	0.01541	0.08314	1.679e-18	0.087898	0.012989	0.401171	2.33756e-11	0.0678636	0.0111717	0.517302	1.93085e-09
rs11922609	3	G	0.3291	ILMN_1698668	NR1D2	3	-0.09114	0.008748	0.109	4.703e-24	-0.0995897	0.00797316	0.398411	3.50718e-33	-0.159407	0.00849078	0.598928	2.64129e-65
rs1194596	1	A	0.4737	ILMN_1814789	UBAP2L	1	0.09584	0.009762	0.09842	1.154e-21	-0.105745	0.0101753	0.813573	5.39975e-24	-0.0709808	0.00733459	0.832583	5.2108e-21
rs11949767	5	A	0.2661	ILMN_1714393	RAB24	5	0.1173	0.009349	0.1507	2.338e-33	-0.10151	0.00857987	0.567157	3.66967e-30	-0.127422	0.00649352	0.833137	3.82728e-70
rs11959525	5	G	0.1757	ILMN_2198515	ARRDC3	5	-0.122	0.01035	0.1352	6.966e-30	-0.0710277	0.00949042	0.687661	1.68432e-13	0.0134158	0.0107147	0.746526	0.210907
rs11960799	5	T	0.4658	ILMN_1699644	MARCH3	5	-0.06199	0.007631	0.06918	1.508e-15	-0.0437627	0.0070347	0.648068	7.49473e-10	-0.0363459	0.00590604	0.708398	1.20025e-09
rs11960799	5	T	0.4658	ILMN_1655796	MARCH3	5	-0.05928	0.008467	0.0523	5.023e-12	-0.0372688	0.00836735	0.54358	9.46203e-06	-0.0342791	0.0063511	0.708819	8.94836e-08
rs1196749	12	G	0.1782	ILMN_1765076	APPL2	12	0.1454	0.008068	0.2678	3.971e-62	0.123821	0.00798087	0.762996	2.1631e-48	-0.045636	0.00750751	0.77237	1.88423e-09
rs11968468	6	A	0.3303	ILMN_1714737	ASF1A	6	0.0527	0.007037	0.0594	1.681e-13	-0.0523068	0.00687676	0.860181	6.96733e-14	0.0348088	0.00668078	0.863207	2.40814e-07
rs11972106	7	T	0.1878	ILMN_1662578	C1GALT1	7	-0.08014	0.01053	0.06117	7.166e-14	0.0645318	0.00854526	0.597417	1.03484e-13	-0.0641813	0.00996283	0.74616	2.04668e-10
rs11973101	7	T	0.2331	ILMN_1796417	ASNS	7	-0.1438	0.009481	0.2058	2.223e-46	0.0991479	0.00798972	0.595714	8.37476e-33	-0.083239	0.00743716	0.761471	4.29179e-27
rs1197703	15	C	0.3202	ILMN_1658261	MAPKBP1	15	-0.04859	0.006982	0.05172	6.652e-12	0.0320273	0.00689062	0.148023	3.84241e-06	0.022208	0.00593235	0.209642	0.000194609
rs11978506	7	C	0.4355	ILMN_2246083	CCZ1B	7	-0.6445	0.02044	0.5283	4.686e-147	0.619592	0.0342873	0.451866	1.08474e-62	-0.853209	0.0254614	0.70048	7.27282e-154
rs11978506	7	C	0.4355	ILMN_1713322	CCZ1B	7	-0.1052	0.008167	0.1574	6.297e-35	0.090131	0.0118377	0.462674	6.59254e-14	-0.115787	0.00683882	0.734956	4.27747e-55
rs11979680	7	T	0.2674	ILMN_1737475	ABHD11	7	-0.09018	0.009127	0.09905	6.497e-22	0.0183116	0.00622425	0.311878	0.00334311	-0.0429482	0.00742108	0.333954	1.03103e-08
rs11980035	7	C	0.2414	ILMN_1751264	CCDC126	7	0.06229	0.01021	0.04027	1.574e-09	-0.0357932	0.00833772	0.545292	1.95061e-05	0.0605475	0.00814929	0.742798	2.82706e-13
rs11988034	8	T	0.4653	ILMN_1739683	LRRC6	8	-0.2474	0.009689	0.4233	2.903e-108	-0.142698	0.00755028	0.45311	1.47818e-67	-0.109981	0.00706604	0.515692	7.62111e-48
rs1199096	10	A	0.2336	ILMN_2122952	CISD1	10	-0.2357	0.009114	0.4301	2.779e-110	0.253056	0.00757114	0.845025	6.24797e-161	-0.19774	0.00754991	0.837755	2.48936e-109
rs12001237	9	G	0.05439	ILMN_1793578	ZFP37	9	0.1357	0.01899	0.05652	1.945e-12	0.091288	0.0174394	0.374913	2.0496e-07	0.134831	0.017631	0.427444	5.96309e-14
rs12003997	9	A	0.1989	ILMN_1687533	SEMA4D	9	0.07306	0.007914	0.08757	1.906e-19	-0.0816842	0.0069024	0.805378	3.55846e-30	0.0612725	0.00697457	0.846448	9.61002e-18
rs1200426	6	T	0.2457	ILMN_1716651	RUNX2	6	-0.3673	0.01678	0.3504	3.018e-85	-0.281922	0.0137035	0.524426	1.18723e-77	-0.246279	0.0114731	0.581433	6.99566e-81
rs12031783	1	A	0.1148	ILMN_2092664	ADSS	1	-0.1128	0.01163	0.09587	3.159e-21	0.129047	0.00861605	0.819224	1.53472e-45	-0.0809561	0.00738897	0.720392	4.19618e-26
rs12031783	1	A	0.1148	ILMN_1778796	ADSS	1	-0.09807	0.0122	0.06779	2.944e-15	0.108156	0.0100785	0.794294	2.15413e-25	-0.0811403	0.00782525	0.888402	1.04871e-23
rs12033254	1	C	0.06093	ILMN_1761804	ALDH9A1	1	-0.09966	0.01452	0.05037	1.267e-11	0.0928894	0.01416	0.796236	8.97331e-11	-0.092763	0.014298	0.759178	1.53542e-10
rs12035702	1	G	0.3927	ILMN_1771482	KIAA1324	1	-0.8025	0.02022	0.6396	5.523e-199	-0.629111	0.0145594	0.778644	1.49441e-223	-0.609558	0.015258	0.775548	8.35213e-192
rs12039707	1	G	0.3444	ILMN_1754894	C1ORF162	1	-0.05143	0.007474	0.05063	1.119e-11	0.0442517	0.0072724	0.812987	1.70941e-09	-0.0314361	0.00758345	0.747423	3.75964e-05
rs1203977	16	C	0.4985	ILMN_1696183	HBQ1	16	-0.136	0.01465	0.08852	1.195e-19	-0.166487	0.0145864	0.779263	2.59675e-28	-0.120615	0.0136072	0.832597	5.0582e-18
rs12039959	1	A	0.1908	ILMN_2165993	ITLN1	1	-0.2549	0.02027	0.1512	1.648e-33	0.214178	0.0164268	0.67163	8.92684e-36	-0.275052	0.0174666	0.702781	8.516e-49
rs1204042	16	A	0.1799	ILMN_1766185	AXIN1	16	-0.2816	0.009709	0.4867	1.343e-130	0.166121	0.00732466	0.811974	8.69615e-91	-0.1887	0.00860522	0.878449	1.27953e-83
rs12049503	1	A	0.2029	ILMN_1803005	MMACHC	1	0.05606	0.008342	0.04839	3.247e-11	-0.0224503	0.00657702	0.281192	0.000669499	0.0341328	0.0065557	0.494986	2.45493e-07
rs12049644	10	G	0.4537	ILMN_1713688	DHX32	10	-0.1552	0.007734	0.3121	3.455e-74	-0.0980018	0.00802017	0.50925	6.32294e-32	-0.119554	0.00687684	0.681844	1.43764e-57
rs12055597	6	G	0.1501	ILMN_1697220	NT5E	6	-0.06935	0.01059	0.04604	9.947e-11	-0.080742	0.0107988	0.302059	1.77375e-13	-0.125067	0.0127131	0.515197	1.2741e-21
rs12063547	1	G	0.4053	ILMN_1743032	CTSS	1	0.08518	0.0101	0.07421	1.312e-16	-0.0909407	0.0099005	0.611302	2.65671e-19	0.133828	0.00758237	0.813053	5.034e-59
rs12071289	1	T	0.1184	ILMN_2395981	PYHIN1	1	-0.08273	0.01131	0.05689	5.777e-13	-0.0763198	0.0104898	0.766296	7.38651e-13	-0.11238	0.00976179	0.880973	1.84629e-28
rs12075030	1	C	0.4128	ILMN_1699226	UBR4	1	0.04979	0.006861	0.05604	8.669e-13	-0.0336917	0.00594314	0.794969	1.92241e-08	-0.0237494	0.00549362	0.864236	1.73531e-05
rs12077397	1	T	0.2195	ILMN_1692896	JMJD4	1	0.1149	0.009301	0.1467	1.818e-32	0.0948458	0.0094198	0.484319	1.08321e-22	0.0527252	0.00656435	0.639804	3.47678e-15
rs12081497	1	C	0.05237	ILMN_1658759	PEX19	1	-0.2239	0.01737	0.1576	5.719e-35	-0.1825	0.0175067	0.579916	3.98544e-24	-0.102116	0.0176029	0.507458	9.52843e-09
rs1208660	10	T	0.1066	ILMN_1808765	ZNF25	10	0.08387	0.01164	0.05537	1.226e-12	0.0588707	0.01404	0.574766	3.01822e-05	0.0821585	0.0114455	0.712443	1.63053e-12
rs12092435	1	C	0.1188	ILMN_1777915	STX6	1	-0.07976	0.01002	0.0666	5.235e-15	0.0454995	0.00916875	0.66497	8.2926e-07	-0.0376235	0.00925421	0.717414	5.27142e-05
rs12096438	1	C	0.4693	ILMN_1809040	LDLRAP1	1	0.1543	0.00701	0.353	5.098e-86	-0.131834	0.00709025	0.804346	9.47163e-66	-0.091301	0.00628306	0.863118	1.42236e-42
rs12104272	19	A	0.3216	ILMN_1765649	IRF3	19	0.06838	0.007063	0.09557	3.854e-21	-0.0620119	0.00643357	0.858769	5.19598e-21	0.0601897	0.00576026	0.856309	5.00495e-24
rs12118262	1	T	0.3291	ILMN_1803279	TMED5	1	-0.09163	0.009303	0.09888	8.7e-22	-0.100413	0.00817026	0.859621	2.98836e-32	0.109549	0.00693977	0.831992	5.3725e-49
rs12119009	1	C	0.4874	ILMN_1838313	LRRC8B	1	0.2698	0.00762	0.5854	5.788e-172	-0.237495	0.00676946	0.79178	8.78245e-172	0.164116	0.00601796	0.73942	6.35735e-116
rs12123609	1	T	0.1128	ILMN_1727692	TRIT1	1	-0.1437	0.01564	0.08679	2.791e-19	-0.119861	0.0146004	0.638057	7.4784e-16	-0.145024	0.0128377	0.797808	1.54676e-27
rs12123977	1	A	0.3177	ILMN_1778104	ACADM	1	0.104	0.008431	0.1464	2.126e-32	-0.101993	0.00866863	0.715479	7.20702e-30	0.0879787	0.00786843	0.809065	4.78063e-27
rs12124078	1	G	0.287	ILMN_1718070	CASP9	1	0.05176	0.007455	0.05148	7.453e-12	0.0371612	0.00775931	0.561728	1.9507e-06	0.0414159	0.00583409	0.668943	2.80248e-12
rs12125492	1	G	0.1213	ILMN_1735552	KIF1B	1	0.191	0.01228	0.2141	2.028e-48	0.198909	0.0111919	0.785395	5.74758e-61	0.171338	0.0107536	0.803264	9.0474e-50
rs12125492	1	G	0.1213	ILMN_1743034	KIF1B	1	0.1215	0.0132	0.08716	2.336e-19	0.0904148	0.0112869	0.395503	3.44266e-15	0.0698051	0.00960629	0.508332	8.8606e-13
rs12128071	1	A	0.07603	ILMN_2056815	LINGO4	1	0.111	0.01359	0.06984	1.094e-15	-0.0303158	0.0156997	0.385356	0.0537927	0.0631387	0.011391	0.414208	4.05715e-08
rs12134756	1	A	0.08308	ILMN_2208903	CD52	1	-0.1289	0.01933	0.04771	4.484e-11	0.0866873	0.0172242	0.894831	5.81213e-07	-0.0522638	0.00852926	0.820361	1.40691e-09
rs12135416	1	A	0.2904	ILMN_1710756	ENO1	1	-0.03904	0.006272	0.04194	7.466e-10	0.0339998	0.00578492	0.846705	5.82847e-09	-0.0363827	0.00570764	0.865161	3.12084e-10
rs12136425	1	C	0.1012	ILMN_1727540	C1ORF112	1	0.09061	0.01138	0.06659	5.263e-15	0.0308507	0.00954393	0.391919	0.00127081	0.0456591	0.0102619	0.436391	9.84745e-06
rs12141472	1	T	0.1913	ILMN_2144574	CTBS	1	-0.1138	0.01047	0.1174	6.321e-26	-0.0901734	0.00980828	0.774072	2.479e-19	-0.125294	0.00944776	0.762574	2.18531e-36
rs12143966	1	A	0.362	ILMN_1712026	NLRP3	1	0.08802	0.01035	0.07527	7.85e-17	-0.0801203	0.00943367	0.557363	8.02703e-17	0.0466587	0.00832697	0.740732	2.90513e-08
rs12143966	1	A	0.362	ILMN_2310896	NLRP3	1	0.07602	0.009487	0.06744	3.492e-15	-0.0688392	0.00963357	0.541767	1.82191e-12	0.041121	0.00885341	0.735362	3.98902e-06
rs12145484	1	T	0.1561	ILMN_1738784	PPP2R5A	1	0.2507	0.009876	0.4206	2.416e-107	0.242226	0.00856787	0.772808	5.06175e-127	0.179749	0.0068487	0.844511	1.15412e-109
rs12146894	13	G	0.2412	ILMN_1762327	DHRS12	13	0.1209	0.008705	0.1785	7.853e-40	0.0630743	0.0074148	0.291541	7.20521e-17	0.064986	0.00589299	0.249054	2.11362e-26
rs12147991	14	C	0.2628	ILMN_2369104	TRAPPC6B	14	-0.1697	0.01002	0.2439	6.585e-56	0.120755	0.0107201	0.592893	1.16268e-27	-0.177236	0.00755313	0.845017	8.36381e-93
rs12151621	2	A	0.2089	ILMN_1790692	GNLY	2	0.4318	0.0197	0.3516	1.931e-85	-0.429115	0.0182742	0.779142	6.89975e-96	0.484405	0.0181821	0.847919	4.42034e-112
rs12151621	2	A	0.2089	ILMN_1708779	GNLY	2	0.4158	0.02049	0.3174	1.659e-75	-0.392038	0.0182478	0.789117	2.7816e-83	0.418337	0.0193672	0.798466	1.12409e-81
rs12154478	7	A	0.09567	ILMN_1680772		7	-0.1256	0.01731	0.05596	8.742e-13	0.0261344	0.0083669	0.34653	0.00184286	-0.251415	0.0193775	0.614792	4.90508e-35
rs12154617	7	A	0.3313	ILMN_1743241	ARL4A	7	-0.111	0.009978	0.1223	5.19e-27	0.0746811	0.00875815	0.443541	6.11519e-17	-0.106779	0.00862571	0.539338	2.6992e-32
rs12154790	7	T	0.2316	ILMN_2092333	GPR141	7	-0.06019	0.009749	0.04116	1.011e-09	-0.0248432	0.0091315	0.420846	0.00663935	-0.0395996	0.00767498	0.532122	3.13293e-07
rs12155080	7	G	0.4003	ILMN_2312606	IRF5	7	0.6655	0.01358	0.7302	7.955e-255	0.469761	0.00946812	0.760906	3.60262e-262	-0.702229	0.0112917	0.864447	1.36041e-306
rs12155080	7	G	0.4003	ILMN_1670576	IRF5	7	0.5592	0.01224	0.7016	1.942e-235	0.403424	0.00856123	0.752722	2.14436e-247	-0.377406	0.00781812	0.792439	7.42855e-238
rs12158196	22	G	0.3887	ILMN_1655922	PPP6R2	22	-0.1677	0.008294	0.3152	4.676e-75	-0.0962799	0.00698158	0.715398	1.8448e-39	-0.0634873	0.00838702	0.704408	1.04373e-13
rs12184246	1	C	0.2941	ILMN_1708580	PDZK1IP1	1	-0.2719	0.01956	0.1791	6.842e-40	-0.255812	0.0192829	0.73645	7.05507e-37	0.299765	0.0197548	0.767557	7.88193e-46
rs12185627	2	C	0.3474	ILMN_1758371	IL1R2	2	0.07023	0.01017	0.051	9.351e-12	-0.0254743	0.0123819	0.56942	0.039931	0.0393459	0.00760741	0.795027	2.93721e-07
rs12190789	6	T	0.1304	ILMN_1653797	C6ORF62	6	0.09213	0.01315	0.05241	4.777e-12	0.104122	0.0100857	0.759615	1.02505e-23	0.0484742	0.0139285	0.813009	0.000528485
rs12191672	6	C	0.168	ILMN_1766264	PI16	6	0.3513	0.01688	0.3284	1.189e-78	-0.233695	0.013794	0.640185	3.09816e-56	0.292277	0.0153789	0.704674	1.29569e-66
rs12192502	6	A	0.08417	ILMN_1796179	HIST1H2BK	6	0.1849	0.01958	0.09129	3.047e-20	-0.197001	0.0180358	0.620162	3.37435e-26	0.166018	0.0159501	0.721422	7.28441e-24
rs12193425	6	A	0.1609	ILMN_1743373	DLL1	6	0.1218	0.01162	0.1101	2.56e-24	-0.0361416	0.00756678	0.258605	2.07673e-06	0.094423	0.0143954	0.332045	9.77118e-11
rs12207930	6	T	0.1923	ILMN_1802708	BTN3A1	6	0.1327	0.01451	0.08601	4.099e-19	0.0901711	0.0125894	0.492593	1.62339e-12	0.0925371	0.0112428	0.595367	7.65723e-16
rs12213255	6	C	0.1361	ILMN_1739156	DOPEY1	6	-0.1364	0.01044	0.1615	7.859e-36	-0.0943831	0.00950731	0.459168	3.92354e-22	-0.078072	0.00677932	0.780127	1.77468e-28
rs12214674	6	T	0.05287	ILMN_1758915	PDCD2	6	-0.1942	0.01529	0.1538	4.295e-34	-0.201231	0.0179968	0.62294	2.65097e-27	-0.214212	0.0125161	0.777462	4.2918e-56
rs12226809	11	T	0.3036	ILMN_2225595	ACAD8	11	0.09193	0.007555	0.1429	1.291e-31	0.0667198	0.00781338	0.560202	5.54865e-17	0.0444947	0.00655755	0.626945	2.27328e-11
rs12229020	12	G	0.2649	ILMN_2292178	CLEC12A	12	1.023	0.01903	0.765	1.716e-281	0.975049	0.0155414	0.887378	0	1.02061	0.0161854	0.871096	0
rs12229020	12	G	0.2649	ILMN_1663142	CLEC12A	12	1.043	0.01979	0.7577	1.379e-275	1.07318	0.0164759	0.861693	0	1.08318	0.0177658	0.858589	5.73623e-301
rs12229020	12	G	0.2649	ILMN_2403228	CLEC12A	12	0.7935	0.01739	0.7009	5.506e-235	0.698693	0.0151265	0.752431	8.71747e-242	0.896228	0.0156074	0.855333	3.46583e-284
rs12229020	12	G	0.2649	ILMN_1711453	CLEC12A	12	0.4198	0.0108	0.6297	9.465e-194	0.271563	0.00908847	0.598258	1.30015e-137	0.209812	0.00745311	0.640567	2.67542e-121
rs12229020	12	G	0.2649	ILMN_1657527	CLEC12B	12	0.1582	0.009155	0.2516	6.803e-58	0.0867031	0.00749767	0.39716	5.68279e-29	0.0696232	0.00604275	0.407371	1.67925e-28
rs12240082	1	C	0.1626	ILMN_1729170	GPA33	1	0.06819	0.01117	0.04029	1.532e-09	0.012843	0.0106423	0.486235	0.227821	0.0503736	0.00928972	0.615462	7.81456e-08
rs12246119	10	C	0.09274	ILMN_1668559	RGS10	10	-0.1125	0.01591	0.0533	3.121e-12	0.143778	0.0182551	0.755198	9.50387e-15	-0.0677957	0.0130492	0.847077	2.60216e-07
rs12249678	10	A	0.1391	ILMN_2383344	RSU1	10	-0.05604	0.009505	0.03772	5.279e-09	0.0277798	0.00884495	0.133677	0.00173902	-0.0743962	0.0104633	0.218409	2.59637e-12
rs12271945	11	A	0.1213	ILMN_1730620	ARRB1	11	-0.07606	0.01211	0.04255	5.23e-10	0.08044	0.0133732	0.577919	2.59383e-09	-0.0288297	0.0107022	0.719725	0.00721418
rs12292693	11	C	0.2465	ILMN_1705261	CAPN1	11	-0.06463	0.01057	0.04037	1.469e-09	-0.108689	0.0101114	0.6237	1.81288e-25	-0.0564196	0.00754399	0.860383	1.99833e-13
rs12295438	11	T	0.213	ILMN_1778723	AMICA1	11	0.08773	0.00712	0.146	2.563e-32	0.0899084	0.0074533	0.870021	3.28745e-31	0.0852718	0.00758698	0.891249	2.7161e-27
rs12296005	11	G	0.1173	ILMN_2100815	TMEM9B	11	-0.09084	0.009237	0.09822	9.828e-22	0.107308	0.00953745	0.821833	1.32538e-27	-0.101665	0.008293	0.78579	9.40028e-32
rs1230398	17	C	0.07654	ILMN_1797522	DUSP3	17	0.1707	0.01764	0.09538	4.022e-21	0.188661	0.0154286	0.624981	5.77042e-32	-0.150891	0.0164047	0.782979	3.18032e-19
rs12304995	12	T	0.37	ILMN_1752755	VWF	12	-0.1211	0.01768	0.05019	1.411e-11	0.121549	0.0130138	0.617962	7.06622e-20	-0.0935951	0.0144251	0.739683	1.53033e-10
rs12306484	12	A	0.06798	ILMN_1664750	TMBIM4	12	0.09229	0.01276	0.05562	1.029e-12	-0.0842134	0.0110145	0.887305	5.22728e-14	0.101246	0.00950836	0.826718	7.82032e-25
rs12307364	12	T	0.2495	ILMN_2074748	HAL	12	-0.109	0.01211	0.08373	1.317e-18	-0.101513	0.011368	0.724191	2.2851e-18	-0.137668	0.0100116	0.853266	9.91589e-39
rs1232027	5	A	0.3333	ILMN_1655766	ANKRD34B	5	-0.08355	0.007337	0.1274	3.912e-28	0.0523658	0.00659342	0.18658	5.78365e-15	-0.0399884	0.00650311	0.163469	1.23623e-09
rs12321718	12	T	0.2341	ILMN_1726359	NECAP1	12	-0.05924	0.008777	0.0488	2.674e-11	0.0493358	0.00749486	0.674831	7.76005e-11	0.0269917	0.00673098	0.578218	6.64562e-05
rs12331691	4	T	0.1406	ILMN_1694131	C4ORF45	4	0.07192	0.008184	0.08	7.803e-18	0.0753961	0.00835001	0.197971	9.93038e-19	0.0905571	0.00791485	0.435015	3.72414e-28
rs12355771	10	T	0.1445	ILMN_1795429	VCL	10	-0.2294	0.01206	0.2896	5.887e-68	-0.16172	0.0104459	0.787672	3.2519e-48	-0.215936	0.0114262	0.824797	5.22808e-66
rs12355771	10	T	0.1445	ILMN_2413527	VCL	10	-0.1374	0.01297	0.1122	8.796e-25	-0.10438	0.012915	0.678089	1.99686e-15	-0.10796	0.0113634	0.800601	2.42009e-20
rs12356287	10	T	0.06193	ILMN_1674046	C10ORF128	10	0.1332	0.02037	0.04596	1.033e-10	0.0671843	0.0137538	0.329568	1.221e-06	0.111734	0.015885	0.532368	4.35355e-12
rs12367434	12	T	0.2991	ILMN_1777759	FIGNL2	12	-0.1089	0.009939	0.1192	2.645e-26	-0.0838585	0.00924635	0.438871	7.1e-19	-0.0432415	0.00684385	0.43926	4.4142e-10
rs12381375	7	T	0.2845	ILMN_1686989	INSIG1	7	-0.0804	0.009027	0.08201	2.922e-18	-0.0397873	0.00815018	0.277684	1.23935e-06	0.0650014	0.00814003	0.429393	4.93808e-15
rs12385690	1	A	0.3006	ILMN_1900661		1	-0.0492	0.006861	0.05473	1.573e-12	0.0379515	0.00722067	0.550171	1.83164e-07	-0.0637606	0.00572444	0.786389	7.25416e-27
rs12409926	1	T	0.0504	ILMN_1665300	TRMT1L	1	-0.08053	0.01365	0.03778	5.136e-09	-0.0723077	0.0122347	0.57324	4.81523e-09	-0.0566996	0.00883163	0.613334	2.3487e-10
rs12410839	1	G	0.1326	ILMN_1703471	ATF6	1	0.1268	0.01203	0.1113	1.528e-24	0.144455	0.0136777	0.686935	1.09405e-24	0.103632	0.0120252	0.67109	3.68759e-17
rs12412762	10	T	0.121	ILMN_1685170	ANXA11	10	0.3288	0.01205	0.4563	1.633e-119	0.306554	0.0116953	0.850086	1.58381e-113	0.276709	0.0120725	0.83373	1.55672e-89
rs12412762	10	T	0.121	ILMN_2380494	ANXA11	10	0.1261	0.01597	0.06565	8.589e-15	0.123547	0.0154282	0.713372	3.51578e-15	0.105413	0.0130019	0.712106	1.96409e-15
rs12415043	10	C	0.1239	ILMN_1780444	ARL3	10	0.1634	0.01153	0.1846	2.75e-41	-0.070417	0.0119541	0.244531	5.39461e-09	0.0339568	0.00888613	0.460709	0.000143161
rs12419694	11	T	0.218	ILMN_2349061	IRF7	11	-0.09062	0.01284	0.05308	3.46e-12	-0.0990044	0.0122729	0.7238	2.24194e-15	-0.075352	0.0106145	0.851781	2.80252e-12
rs12420524	11	T	0.09384	ILMN_1707979	CARD17	11	-0.06907	0.01112	0.04171	8.132e-10	-0.0204604	0.00990368	0.139175	0.0391137	-0.0702647	0.0100779	0.570177	6.59582e-12
rs1242127	11	G	0.2628	ILMN_1778668	TAGLN	11	-0.4383	0.01317	0.5549	2.937e-158	-0.352644	0.0113882	0.708148	9.08622e-145	0.170603	0.0104856	0.694344	1.49614e-51
rs12424694	12	G	0.3077	ILMN_2332990	"VPS33A;DIABLO"	12	0.04678	0.007835	0.0386	3.405e-09	0.0428794	0.00899612	0.59609	2.17891e-06	0.0589407	0.00726043	0.586709	1.81307e-15
rs12425458	12	T	0.06093	ILMN_1672049		12	0.0944	0.0124	0.06125	6.891e-14	0.0887027	0.0112132	0.199694	7.33527e-15	0.148899	0.00881365	0.408532	6.76e-55
rs12429692	13	T	0.2553	ILMN_1797875	ALOX5AP	13	0.1166	0.008738	0.1671	3.627e-37	0.161859	0.00917793	0.766194	3.51938e-60	0.13569	0.0100552	0.788718	1.70285e-37
rs12431427	14	G	0.1158	ILMN_1691181	TMX1	14	-0.07502	0.0114	0.04647	8.12e-11	-0.0530541	0.0112899	0.883326	3.01035e-06	-0.0902	0.00834522	0.893282	1.71874e-25
rs12434868	14	A	0.07056	ILMN_1728517	FNTB	14	0.3072	0.01612	0.2904	4.163e-68	-0.346067	0.0149726	0.61924	1.54011e-93	0.260098	0.0133925	0.733956	5.49228e-69
rs12439698	15	A	0.1445	ILMN_1686373	C15ORF26	15	0.07401	0.01216	0.04005	1.712e-09	0.0416847	0.00810998	0.291852	3.35785e-07	0.0742365	0.0139733	0.48961	1.40543e-07
rs12444423	16	T	0.217	ILMN_1798204	IL21R	16	0.09836	0.01073	0.08646	3.298e-19	-0.0539722	0.00893055	0.453417	2.18883e-09	0.113568	0.00879453	0.772644	9.4588e-35
rs12445639	16	A	0.1052	ILMN_1668465	KIAA1609	16	0.109	0.01087	0.1017	1.756e-22	-0.0345386	0.00998951	0.0850372	0.000570248	0.0620141	0.0100992	0.0827254	1.30183e-09
rs12447788	16	A	0.4143	ILMN_1773407	C16ORF72	16	0.1112	0.00731	0.2067	1.282e-46	-0.0968921	0.00720199	0.754016	8.58379e-38	-0.0998847	0.00692244	0.710327	4.60411e-42
rs12448368	16	C	0.1073	ILMN_1720526	CENPN	16	0.1479	0.01069	0.1773	1.506e-39	-0.0655377	0.00986396	0.322391	5.21726e-11	0.148979	0.00912014	0.521806	6.75921e-52
rs12449977	17	T	0.2465	ILMN_2412214	LGALS9	17	-0.2762	0.01213	0.3699	1.177e-90	-0.311273	0.0102169	0.833485	1.77217e-141	-0.246108	0.0121015	0.858459	2.86353e-74
rs12449977	17	T	0.2465	ILMN_1715760	LGALS9	17	-0.1487	0.01091	0.1739	1.531e-38	-0.134167	0.00923046	0.587906	3.0752e-43	-0.113159	0.00840933	0.717914	2.59111e-37
rs12450199	17	C	0.3671	ILMN_1765801	GAA	17	-0.1583	0.009986	0.2206	5.08e-50	-0.102536	0.00942403	0.606842	5.10567e-26	-0.094026	0.00853676	0.616752	2.40595e-26
rs12452001	17	C	0.2263	ILMN_1752895	STX8	17	0.07662	0.01259	0.04005	1.71e-09	-0.0650407	0.0109866	0.426625	4.54224e-09	0.0672455	0.00902597	0.743962	2.44649e-13
rs12455759	18	A	0.1918	ILMN_1670666	RAB12	18	-0.1122	0.00974	0.13	1.032e-28	0.104089	0.0102412	0.479485	4.5256e-23	-0.0270945	0.00689626	0.540281	9.28144e-05
rs1245651	12	G	0.3207	ILMN_2172318	FAM19A2	12	0.07454	0.009095	0.07031	8.706e-16	-0.0561845	0.00772157	0.321177	7.35296e-13	0.0496469	0.00634173	0.283798	1.58554e-14
rs1245651	12	G	0.3207	ILMN_1691876	FAM19A2	12	0.07018	0.008626	0.06937	1.375e-15	0.0222561	0.0062731	0.152464	0.000408014	0.0370526	0.00583411	0.170885	3.60703e-10
rs12459634	19	C	0.1756	ILMN_1786426	IGFLR1	19	-0.5604	0.0119	0.7144	2.377e-243	0.62602	0.0109634	0.865981	1.62776e-304	-0.537169	0.0108177	0.873529	3.79139e-245
rs12459634	19	C	0.1756	ILMN_2386269	U2AF1L4	19	0.182	0.01254	0.1921	5.452e-43	-0.0520437	0.0106394	0.270498	1.18056e-06	0.109568	0.0105095	0.550404	6.21918e-24
rs12459634	19	C	0.1756	ILMN_1779177	U2AF1L4	19	0.09459	0.01091	0.07822	2.021e-17	0.0240446	0.0107107	0.351095	0.0250114	0.076439	0.00899527	0.750566	9.57448e-17
rs12459668	19	G	0.06949	ILMN_1745784	ZNF324	19	-0.2133	0.01632	0.1612	8.393e-36	-0.257169	0.0161129	0.652921	8.44178e-51	-0.0121129	0.00702318	0.793277	0.0849712
rs12459781	19	T	0.3716	ILMN_1658486	MRPL54	19	-0.1835	0.008853	0.3261	3.735e-78	-0.172852	0.00836185	0.662824	2.94772e-78	0.207909	0.00655814	0.823688	6.04428e-143
rs12460	15	G	0.4542	ILMN_1748258		15	0.228	0.008383	0.4545	5.358e-119	0.120256	0.00776801	0.461818	3.28461e-48	-0.109587	0.00622947	0.530764	1.05254e-58
rs12469403	2	T	0.05589	ILMN_1680453	ITM2C	2	-0.1452	0.02377	0.0403	1.522e-09	-0.192953	0.0206782	0.69099	7.62407e-20	-0.0969708	0.017573	0.798425	4.64636e-08
rs12469403	2	T	0.05589	ILMN_2366041	ITM2C	2	-0.1455	0.02343	0.04162	8.134e-10	-0.16705	0.0202535	0.730966	5.54159e-16	-0.0750207	0.0170252	0.79567	1.19582e-05
rs12488200	3	A	0.1898	ILMN_1671928	PROS1	3	-0.117	0.01376	0.07523	8.006e-17	0.0685822	0.0134129	0.673144	3.85567e-07	0.114439	0.0133618	0.795772	5.63431e-17
rs12497658	3	C	0.139	ILMN_1733802	KAT2B	3	-0.06961	0.01002	0.05151	7.341e-12	-0.106403	0.0122984	0.51152	2.23876e-17	-0.105705	0.0097716	0.47801	1.57731e-25
rs12508504	4	C	0.2692	ILMN_2051684	C4ORF3	4	0.118	0.0119	0.09971	4.923e-22	0.0765346	0.00931778	0.590079	7.22805e-16	0.0573591	0.00870879	0.837073	8.22221e-11
rs12510860	4	G	0.282	ILMN_1651354	SPP1	4	0.2247	0.01458	0.2115	1.099e-47	0.164049	0.0103445	0.350439	3.01748e-50	0.107608	0.00833766	0.368838	1.02129e-34
rs12521172	5	C	0.4079	ILMN_2310968	RUFY1	5	-0.1125	0.008899	0.1525	8.396e-34	0.127191	0.00784802	0.563265	3.78486e-52	-0.228356	0.0074588	0.796454	2.43335e-136
rs12527783	6	G	0.1739	ILMN_1664167	RPF2	6	-0.1319	0.009424	0.1809	2.262e-40	0.0383001	0.00845037	0.635181	6.60283e-06	-0.19711	0.0075402	0.783072	5.00103e-109
rs12529505	6	A	0.281	ILMN_1807972	MICAL1	6	-0.06071	0.009081	0.04792	4.059e-11	0.0810603	0.00897958	0.681391	1.01216e-18	-0.0853535	0.00828809	0.864759	2.00817e-23
rs12530202	6	C	0.14	ILMN_1764177	JARID2	6	-0.1006	0.01125	0.0826	2.192e-18	0.119271	0.0103676	0.728092	1.04297e-28	-0.0569382	0.00985896	0.693754	1.10437e-08
rs1253111	14	T	0.1128	ILMN_2053281	C14ORF149	14	-0.06115	0.009851	0.04159	8.245e-10	-0.0471096	0.0106073	0.175106	1.00316e-05	-0.0912671	0.00787446	0.487268	8.48963e-29
rs12533399	7	C	0.4763	ILMN_1780465	CLEC5A	7	0.05543	0.008663	0.04407	2.543e-10	0.016989	0.00700822	0.21181	0.015536	0.0611618	0.00832907	0.464088	5.19751e-13
rs12537672	7	A	0.3688	ILMN_1700307	ZNF815	7	-0.08637	0.0102	0.07494	9.98e-17	0.0388901	0.00775461	0.47977	6.36097e-07	0.0539598	0.00912221	0.48841	4.93365e-09
rs12538430	7	C	0.4163	ILMN_1669878	GUSB	7	-0.05389	0.006329	0.07556	7.085e-17	0.0344845	0.00719423	0.687468	1.91214e-06	-0.0281361	0.00521314	0.808161	8.95791e-08
rs12549539	8	A	0.221	ILMN_1806304	ENTPD4	8	0.1994	0.01058	0.2863	6.257e-67	-0.13642	0.0110334	0.709438	1.35678e-32	0.294817	0.0112526	0.67619	2.19899e-109
rs1256056	14	T	0.4215	ILMN_2391419	SYNE2	14	0.363	0.01228	0.4961	2.734e-134	0.218042	0.00963942	0.73589	2.07692e-90	-0.234273	0.0100284	0.817214	3.55193e-92
rs12563037	1	C	0.3011	ILMN_1703558	FHL3	1	-0.188	0.01484	0.1531	6.197e-34	0.200604	0.01482	0.443603	3.37217e-38	-0.150737	0.0125331	0.560534	1.02639e-30
rs12563037	1	C	0.3011	ILMN_1810116	INPP5B	1	-0.12	0.0104	0.1303	8.741e-29	0.0519879	0.00885691	0.410225	6.09064e-09	-0.0867959	0.00784692	0.613571	1.53071e-26
rs12564925	1	G	0.4788	ILMN_1667138	S100A13	1	0.04162	0.005815	0.0546	1.726e-12	-0.0112363	0.00556304	0.0900206	0.0436929	-0.0305251	0.00461803	0.122202	7.07026e-11
rs12565286	1	C	0.05348	ILMN_1702866	LINC00115	1	0.2229	0.01624	0.1754	5.04e-39	-0.172425	0.0271076	0.213733	3.16092e-10	0.102283	0.0125272	0.238539	1.26904e-15
rs12567713	1	T	0.1883	ILMN_1661596	FLVCR1	1	0.07592	0.01195	0.04348	3.358e-10	0.0544997	0.0125888	0.477071	1.66068e-05	0.055073	0.00971983	0.560423	2.04743e-08
rs12568757	1	G	0.4567	ILMN_1758895	CTSK	1	0.1364	0.008427	0.2278	7.846e-52	0.0439566	0.00738106	0.380366	3.6918e-09	-0.0555288	0.00628166	0.438381	6.16144e-18
rs12580698	12	C	0.1833	ILMN_2355168	MGST1	12	-0.06923	0.01128	0.0407	1.26e-09	0.0331002	0.00943128	0.674162	0.000470534	-0.0451158	0.00989702	0.737505	5.96763e-06
rs12586948	14	A	0.291	ILMN_1664176	FBLN5	14	0.3005	0.01265	0.3886	5.774e-97	-0.179621	0.0102108	0.42447	6.32018e-60	0.302525	0.0147857	0.639871	5.46578e-75
rs12594320	15	G	0.1445	ILMN_1793959	ADPGK	15	0.06468	0.009822	0.04657	7.744e-11	0.0614324	0.00971892	0.481062	4.05002e-10	0.0247774	0.00754994	0.550301	0.00107676
rs12597391	16	G	0.3006	ILMN_1859908		16	0.2489	0.01014	0.4045	4.736e-102	0.148812	0.00805294	0.575298	4.46132e-65	0.212481	0.00747562	0.835216	5.80207e-123
rs12597391	16	G	0.3006	ILMN_1747058	TRAPPC2L	16	-0.1203	0.007663	0.2173	3.232e-49	-0.121258	0.00783667	0.880084	3.61189e-48	-0.135033	0.00684703	0.849465	1.04027e-70
rs12600578	17	C	0.2961	ILMN_1734826	NUP88	17	-0.08549	0.009836	0.0784	1.702e-17	0.0924003	0.00856188	0.639369	1.19973e-25	-0.056865	0.00657908	0.698073	3.01037e-17
rs12600635	17	G	0.1828	ILMN_1670008	FLCN	17	-0.08141	0.01108	0.05735	4.482e-13	-0.0333128	0.00909112	0.3456	0.000262186	-0.0910078	0.00920676	0.363117	8.37995e-22
rs12602901	17	C	0.1762	ILMN_1794726	RNF167	17	0.2359	0.01393	0.2441	6.036e-56	-0.112	0.0143561	0.474086	1.6573e-14	0.196875	0.00873037	0.756534	2.54254e-87
rs12604451	18	T	0.3412	ILMN_2405602	OSBPL1A	18	0.1211	0.01149	0.1114	1.435e-24	0.103867	0.0103582	0.503609	1.57927e-22	-0.0798704	0.00899063	0.677909	4.3063e-18
rs1260460	9	G	0.4789	ILMN_1806754	GLDC	9	0.05705	0.008801	0.04517	1.502e-10	0.0338248	0.00711963	0.459399	2.34859e-06	0.0634727	0.00766086	0.762793	5.02876e-16
rs12607007	18	C	0.1229	ILMN_1798620	PQLC1	18	-0.1511	0.0128	0.1357	5.449e-30	0.252855	0.0149973	0.631338	8.91717e-56	-0.130769	0.0144566	0.717103	1.13539e-18
rs12609054	19	G	0.2019	ILMN_1771697	VRK3	19	-0.2781	0.009794	0.476	9.642e-127	-0.271411	0.00820427	0.826577	1.09658e-158	-0.291616	0.0080604	0.829343	8.52442e-170
rs12609054	19	G	0.2019	ILMN_1805535	VRK3	19	-0.06114	0.009738	0.04251	5.331e-10	-0.053527	0.0102303	0.589594	2.07546e-07	-0.0283718	0.0072032	0.734737	8.91344e-05
rs12610258	19	G	0.05354	ILMN_1713454	ZNF671	19	-0.1436	0.01676	0.07656	4.535e-17	-0.103696	0.0193401	0.482338	1.04314e-07	-0.0843606	0.0198343	0.747468	2.35898e-05
rs12610448	19	A	0.3107	ILMN_1669592	MARCH2	19	-0.06343	0.008729	0.05613	8.074e-13	0.0573874	0.00814828	0.40658	3.68797e-12	-0.180406	0.0100556	0.625168	1.23519e-60
rs12611332	19	A	0.3828	ILMN_1673605	PRSS57	19	-0.06855	0.01161	0.03788	5.091e-09	#N/A	#N/A	#N/A	#N/A	-0.0442689	0.00836604	0.39043	1.57267e-07
rs12613624	2	G	0.3933	ILMN_1732404	C2ORF15	2	0.1145	0.007018	0.2306	1.584e-52	0.0602056	0.00604192	0.386065	2.79951e-22	-0.0871526	0.00567568	0.575328	9.22686e-47
rs12613624	2	G	0.3933	ILMN_1680430	TSGA10	2	-0.04007	0.006704	0.03868	3.287e-09	-0.0077754	0.00679589	0.0706721	0.252867	0.0318758	0.00566296	0.315343	2.52087e-08
rs12617795	2	T	0.2367	ILMN_1813207	MRPS9	2	-0.1254	0.007413	0.2437	7.506e-56	-0.0852493	0.00722432	0.732256	5.04789e-30	-0.0782921	0.00673781	0.876598	6.3196e-29
rs1262184	6	G	0.2885	ILMN_1679133	SERPINB1	6	0.08911	0.01132	0.06519	1.037e-14	0.102876	0.010822	0.589843	1.66867e-20	-0.133941	0.00823671	0.780643	1.66423e-51
rs12621901	2	T	0.4748	ILMN_2354191	CD8B	2	0.09498	0.01382	0.05057	1.181e-11	0.0540914	0.00913394	0.514606	4.48931e-09	0.062264	0.0129202	0.646806	1.72913e-06
rs12632779	3	A	0.2915	ILMN_1700955	TCTEX1D2	3	0.1113	0.008255	0.1699	8.096e-38	-0.0841169	0.00793958	0.624942	7.96958e-25	0.103328	0.0080932	0.724649	4.5115e-34
rs12635140	3	C	0.4582	ILMN_2324056	GNL3	3	-0.05243	0.007036	0.05885	2.187e-13	0.0129738	0.00787151	0.647845	0.0996553	-0.0358129	0.00560706	0.841284	2.8839e-10
rs12646088	4	C	0.1078	ILMN_1741143	TXK	4	-0.1337	0.01786	0.05942	1.666e-13	0.133143	0.0165657	0.627072	2.81096e-15	0.0945131	0.0109274	0.763479	2.87226e-17
rs1264897	1	T	0.4335	ILMN_1734542	OVGP1	1	-0.06219	0.008535	0.05641	7.053e-13	-0.0491838	0.00899478	0.26125	5.86533e-08	-0.0366464	0.00699456	0.388148	2.06979e-07
rs12658868	5	G	0.09416	ILMN_1714599	CAMLG	5	0.1094	0.008798	0.1483	7.641e-33	0.120297	0.00873204	0.880298	2.16832e-39	0.12985	0.00717347	0.840755	1.57878e-61
rs12668532	7	T	0.2221	ILMN_2345872	SUMF2	7	0.06453	0.007309	0.0807	5.552e-18	0.0955354	0.00592344	0.843921	1.02006e-51	0.0938016	0.00628771	0.872615	1.5942e-44
rs12673933	7	C	0.3152	ILMN_1690223	CNTNAP2	7	-0.5174	0.01986	0.4333	1.25e-111	0.430174	0.015696	0.675877	2.4217e-121	0.510094	0.0144727	0.744218	2.97099e-164
rs12676995	8	A	0.3318	ILMN_2144088	FDFT1	8	0.189	0.01037	0.272	3.078e-63	-0.159021	0.00894509	0.483781	5.38769e-61	0.206696	0.00939388	0.643008	4.60921e-84
rs12685780	9	G	0.2623	ILMN_2380418	BICD2	9	0.07624	0.008002	0.09275	1.48e-20	0.0899465	0.00724113	0.739528	7.35129e-33	0.0945771	0.00794633	0.819828	3.67713e-30
rs1269077	15	C	0.2005	ILMN_2189406	C15ORF38	15	-0.3203	0.01384	0.3772	4.424e-93	-0.171463	0.0104828	0.372285	5.66636e-53	0.184325	0.0100658	0.518645	1.05215e-62
rs12703526	7	T	0.4804	ILMN_1664265	EPHA1	7	-0.0582	0.009651	0.03934	2.403e-09	-0.0543053	0.00845627	0.576164	2.15555e-10	-0.0349478	0.00799568	0.759253	1.40307e-05
rs12704090	7	A	0.3827	ILMN_1684964	ZNF212	7	0.0468	0.006656	0.05273	4.107e-12	-0.0387803	0.0080162	0.605008	1.53944e-06	-0.0376031	0.00646042	0.682418	8.52544e-09
rs12708624	16	T	0.05292	ILMN_1728698	GDE1	16	-0.2285	0.01782	0.1565	1.137e-34	-0.212373	0.0162233	0.683647	4.99719e-36	-0.206092	0.0122697	0.864563	2.2691e-54
rs12708895	16	T	0.1731	ILMN_1808374	SNTB2	16	0.09113	0.01059	0.077	3.507e-17	0.0746809	0.00909524	0.699375	7.38932e-16	0.0404736	0.0089883	0.652105	7.71258e-06
rs12709088	16	A	0.1772	ILMN_2413278	RPL13	16	0.2266	0.01494	0.2057	2.331e-46	-0.198938	0.0142341	0.63965	2.16943e-40	0.318202	0.0128678	0.869388	1.95315e-100
rs12709102	16	C	0.4074	ILMN_1744604	CYBA	16	0.04343	0.007119	0.04023	1.57e-09	-0.000572893	0.0094571	0.81662	0.951708	0.0527423	0.00894903	0.739754	5.59239e-09
rs12709950	19	C	0.3278	ILMN_1673509	RPL28	19	0.06586	0.01018	0.04502	1.619e-10	0.049558	0.00860802	0.381182	1.16536e-08	-0.0702319	0.00805089	0.432624	1.58124e-17
rs12713636	2	C	0.3424	ILMN_1796962	PPP3R1	2	-0.1248	0.01689	0.05793	3.405e-13	0.192334	0.00820101	0.802902	1.06469e-95	0.099426	0.0103551	0.731912	1.00942e-20
rs12716664	13	C	0.4219	ILMN_1658639	SLC46A3	13	0.1678	0.00882	0.2899	5.814e-68	-0.190415	0.00777343	0.617364	2.15695e-102	0.112381	0.00666736	0.717154	1.0956e-54
rs12716974	16	A	0.4924	ILMN_2402341	MAPK3	16	-0.09397	0.008265	0.1271	4.644e-28	0.0916101	0.0090839	0.687689	9.34536e-23	-0.0734784	0.00750124	0.831357	1.84915e-21
rs12716974	16	A	0.4924	ILMN_1667260	MAPK3	16	-0.08539	0.006909	0.1467	1.737e-32	0.0723602	0.00734343	0.743106	7.63188e-22	-0.0621397	0.00640377	0.849013	4.14832e-21
rs12718061	3	C	0.4622	ILMN_1746148	LRRC33	3	-0.06595	0.007956	0.07182	4.179e-16	0.0628224	0.00726007	0.744665	2.21432e-17	-0.0477257	0.00721025	0.870904	6.66639e-11
rs12726742	1	C	0.3565	ILMN_2405009	NBL1	1	0.08019	0.01044	0.06226	4.25e-14	-0.0533058	0.008657	0.304207	1.10291e-09	0.0512576	0.00774489	0.484286	6.70492e-11
rs12742304	1	T	0.08207	ILMN_1804737	RAVER2	1	0.2327	0.03206	0.056	8.572e-13	0.129369	0.0216854	0.127967	3.47199e-09	0.0940436	0.0186597	0.186643	5.77697e-07
rs12745395	1	A	0.4033	ILMN_2219512	NPHP4	1	0.04679	0.006946	0.04862	2.91e-11	-0.0339904	0.00618045	0.405487	4.93272e-08	0.0270439	0.00555125	0.403642	1.33723e-06
rs1275537	2	C	0.2427	ILMN_1741054	SLC5A6	2	-0.06665	0.007697	0.07785	2.227e-17	0.049125	0.00801702	0.502039	1.32195e-09	0.0495405	0.00623336	0.734913	6.55094e-15
rs12757113	1	G	0.3535	ILMN_2376416	UBXN11	1	0.09173	0.009326	0.09826	9.636e-22	0.0425583	0.0118649	0.545118	0.000352279	0.0505201	0.00692645	0.741751	7.33512e-13
rs12757197	1	A	0.09013	ILMN_1725183	TBCE	1	0.09298	0.0153	0.03995	1.799e-09	-0.0729042	0.0136581	0.414024	1.18577e-07	0.0416801	0.0112805	0.612528	0.000235171
rs12758175	1	A	0.3535	ILMN_1657754	RPAP2	1	0.07593	0.00685	0.1215	7.816e-27	-0.0433321	0.0062906	0.75093	1.0459e-11	0.0602748	0.00541228	0.747736	7.37003e-27
rs12760759	1	T	0.07452	ILMN_1797341	ARID1A	1	-0.3503	0.01228	0.4783	1.38e-127	-0.291452	0.0107419	0.842584	1.52382e-119	-0.238377	0.0117727	0.777711	9.38419e-74
rs12771648	10	A	0.1279	ILMN_1664014	STOX1	10	0.09683	0.008866	0.1184	3.858e-26	-0.0690248	0.00767123	0.193799	1.29397e-18	0.107623	0.00636393	0.370758	5.45473e-55
rs12808450	11	A	0.3917	ILMN_1651705	CAT	11	0.2643	0.01082	0.4021	2.837e-101	-0.314695	0.0104373	0.746771	2.12329e-139	0.22067	0.0101078	0.695695	4.7983e-83
rs12822085	12	A	0.2037	ILMN_1731666	ZNF641	12	-0.3054	0.01271	0.3962	2.084e-98	0.361377	0.00991797	0.784217	1.41094e-180	0.171557	0.00895675	0.740673	1.84666e-67
rs12828421	12	T	0.494	ILMN_1660232	PEX5	12	-0.1287	0.00807	0.2228	1.602e-50	-0.118883	0.00713859	0.468216	1.273e-54	0.129309	0.00622303	0.683345	7.57022e-77
rs1283320	6	G	0.09668	ILMN_1779639	IRAK1BP1	6	0.2136	0.01553	0.1755	3.803e-39	0.145905	0.0123789	0.498958	5.81871e-30	0.0756966	0.00822022	0.450368	2.91008e-19
rs1284300	1	T	0.08569	ILMN_1730957	NBPF9	1	0.09008	0.01339	0.04853	3.12e-11	0.0282321	0.0163167	0.371855	0.0839192	0.0541229	0.00906966	0.380019	3.63599e-09
rs12878	7	G	0.4119	ILMN_1770030	C7ORF43	7	-0.05463	0.008482	0.04463	1.942e-10	-0.0531536	0.00747793	0.591592	2.36165e-12	0.0348515	0.00615812	0.832304	2.1245e-08
rs12902857	15	C	0.4225	ILMN_1728019	PML	15	0.1253	0.009085	0.1763	2.506e-39	-0.101954	0.00788443	0.574001	2.91599e-35	-0.0242855	0.00635397	0.554948	0.00014272
rs12903325	15	G	0.2288	ILMN_1783956	ATP8B4	15	-0.1248	0.01006	0.1478	1.002e-32	0.113922	0.0096913	0.659646	8.04691e-30	-0.122552	0.00904503	0.73568	9.31939e-38
rs12904417	15	A	0.2845	ILMN_1811178	SCAPER	15	0.1338	0.008771	0.2077	7.606e-47	-0.0752303	0.00906282	0.290937	3.66344e-16	0.0551225	0.00667522	0.553507	6.22097e-16
rs1290652	19	A	0.4366	ILMN_1700109	PTOV1	19	-0.04264	0.006872	0.04155	8.398e-10	0.0420746	0.00588396	0.848158	1.76051e-12	0.031917	0.00635355	0.887565	6.2774e-07
rs12921002	16	C	0.498	ILMN_1783337	DECR2	16	0.08092	0.008599	0.09068	4.121e-20	-0.0370029	0.00840924	0.24338	1.20789e-05	-0.0537955	0.00735489	0.512843	6.36155e-13
rs12925177	16	C	0.2321	ILMN_1684628	ZFP90	16	-0.2229	0.01165	0.2919	1.344e-68	0.195678	0.0100407	0.487841	4.53681e-71	0.229875	0.00754734	0.804371	2.22367e-135
rs12933120	16	A	0.1385	ILMN_1750596	CLUAP1	16	0.2123	0.01239	0.2485	4.362e-57	-0.209824	0.0114282	0.580357	2.22244e-64	0.303339	0.0112465	0.641096	4.2716e-114
rs12933120	16	A	0.1385	ILMN_2355042	CLUAP1	16	-0.08292	0.01163	0.05419	2.043e-12	0.0403913	0.0115392	0.41124	0.000486952	-0.087465	0.0104706	0.711286	2.96652e-16
rs1293322	8	T	0.2628	ILMN_1741096	FDFT1	8	-0.1122	0.009506	0.1356	5.818e-30	-0.107271	0.00908382	0.708701	4.61632e-30	-0.130145	0.00895192	0.706444	1.31257e-42
rs12933325	16	G	0.2724	ILMN_1763663		16	-0.183	0.009806	0.2816	8.478e-66	-0.16141	0.00762483	0.80956	2.51521e-81	0.0632233	0.00754215	0.751866	2.36112e-16
rs12936231	17	C	0.497	ILMN_2347193	GSDMB	17	0.1676	0.009394	0.2639	4.227e-61	-0.100731	0.00900426	0.440537	2.50727e-27	-0.114722	0.0069082	0.691514	2.3911e-53
rs12936934	17	T	0.1623	ILMN_1784264	TNFSF13	17	-0.09122	0.01352	0.0488	2.742e-11	-0.0440442	0.0107997	0.133714	4.93006e-05	-0.0801528	0.0104862	0.51606	6.12685e-14
rs12937179	17	A	0.2331	ILMN_1794825	ALDH3A2	17	0.1041	0.00778	0.1678	2.5e-37	-0.0837152	0.00769401	0.630604	5.0889e-26	0.0883445	0.00710487	0.747669	1.51572e-32
rs12938397	17	A	0.4778	ILMN_2186369	NCOR1	17	-0.0628	0.006644	0.09142	2.849e-20	-0.0268928	0.0076032	0.679246	0.000424881	-0.0362845	0.0061591	0.654091	5.67194e-09
rs12939947	17	T	0.1647	ILMN_2264011	GRAP	17	-0.1212	0.01158	0.1098	3.004e-24	-0.113147	0.00988573	0.807547	1.88763e-28	0.0877446	0.00875997	0.895972	2.58632e-22
rs12943480	17	A	0.2135	ILMN_1785646	PMP22	17	0.1127	0.01655	0.04964	1.792e-11	-0.0513141	0.00935618	0.418071	5.3601e-08	0.0643769	0.0109252	0.447592	5.62833e-09
rs12943633	17	T	0.08006	ILMN_1669692	IKZF3	17	0.1076	0.01631	0.04674	7.145e-11	0.130101	0.0159295	0.493208	1.0362e-15	0.0015892	0.00986817	0.655549	0.872101
rs1294718	20	T	0.4622	ILMN_1793002	C20ORF196	20	0.06871	0.007894	0.07861	1.538e-17	0.0572548	0.00833952	0.370492	1.21867e-11	0.046396	0.00833027	0.480157	3.50201e-08
rs12948362	17	A	0.4617	ILMN_1660582	LIG3	17	-0.09208	0.006702	0.1753	4.331e-39	0.0575044	0.00817702	0.437031	3.95962e-12	-0.0722266	0.00551096	0.617025	1.18756e-35
rs12949217	17	A	0.1925	ILMN_1653711	FZD2	17	0.09893	0.01313	0.06007	1.22e-13	-0.0915909	0.011419	0.497364	3.18318e-15	0.0909399	0.0101614	0.688627	2.50985e-18
rs12951902	17	A	0.1868	ILMN_1713803	C17ORF97	17	0.3697	0.01601	0.3752	9.111e-93	-0.305579	0.0122861	0.395721	8.01853e-105	0.259104	0.0108691	0.437637	4.71953e-95
rs1296826	22	C	0.07351	ILMN_2339779	ATP6V1E1	22	-0.1775	0.0121	0.195	8.778e-44	0.084847	0.0123868	0.718301	1.35304e-11	-0.0927114	0.0153023	0.832728	2.12306e-09
rs1296826	22	C	0.07351	ILMN_1798485	ATP6V1E1	22	0.1011	0.01168	0.07785	2.226e-17	-0.125773	0.0127449	0.891975	6.68123e-22	0.028636	0.0127879	0.90096	0.0254129
rs12973620	19	C	0.1813	ILMN_1666727	ZNF586	19	0.101	0.008876	0.1273	4.119e-28	-0.0952577	0.00840958	0.673178	6.19712e-28	0.113292	0.00799992	0.783624	9.74369e-41
rs12973672	19	C	0.2301	ILMN_1756696	USF2	19	-0.09001	0.01155	0.06403	1.809e-14	0.0584066	0.0110099	0.584482	1.41308e-07	-0.0613343	0.00897782	0.759828	1.67534e-11
rs12978934	19	G	0.4698	ILMN_2211122	TRAPPC2P1	19	-0.06189	0.008689	0.05404	2.191e-12	-0.0279281	0.00688048	0.286397	5.34705e-05	0.0976248	0.00909883	0.543416	3.63843e-25
rs12980145	19	T	0.2075	ILMN_1754738	AP1M1	19	-0.07369	0.008122	0.08483	7.326e-19	0.0696387	0.0077992	0.696305	2.29971e-18	0.0743687	0.00696249	0.893115	5.7231e-25
rs12982353	19	A	0.313	ILMN_1704870	PGLYRP1	19	-0.2576	0.01482	0.254	1.874e-58	0.232281	0.0130074	0.802909	1.85652e-61	-0.234818	0.0161041	0.835288	7.99593e-43
rs12982481	19	C	0.2237	ILMN_2357419	LILRA5	19	0.1771	0.0185	0.09381	1.015e-20	-0.198533	0.0162287	0.771438	5.45013e-32	-0.0501661	0.0134475	0.680372	0.000204758
rs12982481	19	C	0.2237	ILMN_1726545	LILRA5	19	0.127	0.01681	0.06063	1.023e-13	-0.135676	0.0151558	0.650507	1.89667e-18	-0.0306785	0.0115578	0.652684	0.00810562
rs12982931	19	T	0.1154	ILMN_1801572	C19ORF44	19	-0.06749	0.01109	0.04005	1.712e-09	-0.0212473	0.00958602	0.113073	0.0269021	0.046297	0.007964	0.524868	8.88769e-09
rs12983461	19	T	0.2815	ILMN_1682993	NKG7	19	0.0768	0.008815	0.07875	1.438e-17	0.117056	0.00987217	0.891548	2.80607e-30	-0.0854938	0.00922422	0.923924	1.75728e-19
rs12984074	19	G	0.1465	ILMN_1728228	ZNF548	19	0.1488	0.01249	0.1378	1.822e-30	0.114805	0.0116899	0.631245	1.02576e-21	0.0625785	0.00902811	0.604343	8.65204e-12
rs12984247	19	T	0.2432	ILMN_1787514	CAPN12	19	0.1261	0.01031	0.1442	6.723e-32	0.0941738	0.00900797	0.376936	3.00708e-24	-0.0704081	0.00828526	0.492954	9.55044e-17
rs12985777	19	T	0.2377	ILMN_1674926	C19ORF35	19	0.3138	0.01679	0.2823	5.589e-66	0.220807	0.0161406	0.435136	6.52766e-39	-0.177136	0.00968602	0.788647	1.43594e-62
rs12991600	2	A	0.3555	ILMN_1701386	STRADB	2	-0.09936	0.01073	0.08808	1.486e-19	0.13549	0.0101467	0.891376	2.66338e-37	0.114627	0.0119554	0.911143	1.1375e-20
rs12992177	2	G	0.119	ILMN_2121437	NCL	2	-0.1591	0.01766	0.08381	1.261e-18	-0.222595	0.0153314	0.719684	3.73343e-43	-0.164572	0.0119634	0.866157	9.33359e-39
rs12997164	2	G	0.2548	ILMN_1810235	ATP6V1E2	2	-0.1128	0.008517	0.1649	1.191e-36	0.10303	0.00912062	0.462401	8.44229e-28	-0.108046	0.00720261	0.630884	6.04915e-45
rs13010639	2	T	0.139	ILMN_1813455	SP110	2	0.2577	0.01407	0.2742	7.958e-64	0.202026	0.0120729	0.765577	4.53723e-55	0.157368	0.0111633	0.778364	2.03036e-40
rs13010639	2	T	0.139	ILMN_2415144	SP110	2	0.06316	0.009229	0.0501	1.437e-11	0.0561457	0.00976835	0.860896	1.23017e-08	0.07889	0.0108925	0.876207	1.04649e-12
rs13034255	2	G	0.4904	ILMN_1789830	CFLAR	2	-0.1039	0.01284	0.06885	1.97e-15	-0.0846047	0.0115062	0.757162	4.28804e-13	0.0507185	0.00740926	0.867572	1.53248e-11
rs1303615	11	T	0.4305	ILMN_1797731	MS4A6A	11	-0.08582	0.01079	0.06647	5.575e-15	-0.0684328	0.0100318	0.719123	1.63166e-11	0.032555	0.0192014	0.679128	0.0903837
rs13053923	22	A	0.3948	ILMN_1740572	TCN2	22	0.1055	0.01042	0.1034	7.247e-23	-0.057434	0.00990263	0.395289	9.12364e-09	0.0503364	0.00777585	0.537619	1.68124e-10
rs13059803	3	A	0.218	ILMN_2128795	LRIG1	3	-0.0617	0.01049	0.03751	5.719e-09	0.0723508	0.0093395	0.814192	2.488e-14	-0.0630342	0.00847949	0.814618	2.74949e-13
rs13062	2	A	0.3721	ILMN_1741165	SLC11A1	2	0.2381	0.01074	0.3564	4.741e-87	-0.23877	0.00993972	0.843074	2.41086e-99	0.263905	0.010542	0.887441	2.74819e-102
rs13062	2	A	0.3721	ILMN_1735737	SLC11A1	2	-0.1204	0.009555	0.1516	1.337e-33	0.0755949	0.00757583	0.356633	2.47018e-22	-0.0770865	0.00681689	0.447007	1.38353e-27
rs13070781	3	G	0.3298	ILMN_2225144	EIF4E3	3	-0.08745	0.01104	0.06596	7.123e-15	-0.0738296	0.0092478	0.668553	4.23041e-15	0.0958645	0.0109924	0.668082	1.6135e-17
rs13080	13	A	0.2175	ILMN_1764813	B3GALTL	13	-0.1575	0.009285	0.2448	4.011e-56	0.101351	0.00804451	0.296163	1.09374e-33	0.10615	0.00753123	0.434828	2.08313e-40
rs13088298	3	T	0.2407	ILMN_1664186	MFN1	3	0.05286	0.008887	0.03831	3.914e-09	#N/A	#N/A	#N/A	#N/A	0.0290894	0.00618743	0.356392	3.04895e-06
rs13096852	3	G	0.08912	ILMN_2125395	GPR128	3	0.1441	0.022	0.0461	9.664e-11	0.148491	0.0306321	0.0270651	1.46688e-06	0.346454	0.0293686	0.152918	1.06803e-29
rs13102358	4	C	0.2412	ILMN_1805271	ZNF721	4	-0.282	0.01179	0.3918	5.409e-98	0.151997	0.0109019	0.659436	3.20944e-40	-0.153825	0.0145035	0.687188	1.16024e-24
rs13113462	4	T	0.139	ILMN_1795275	USP53	4	0.1382	0.009934	0.179	5.834e-40	0.046273	0.00863447	0.171654	1.05792e-07	0.0881999	0.00704916	0.517712	6.70522e-33
rs13115900	4	A	0.3006	ILMN_1795704	KIAA0232	4	-0.07042	0.01099	0.04423	2.356e-10	0.0298708	0.0093758	0.46525	0.00149144	-0.0530722	0.0076593	0.529847	8.79123e-12
rs131298	22	A	0.4673	ILMN_2366714	UQCR10	22	0.07013	0.007655	0.08635	3.481e-19	-0.0775759	0.00694344	0.481945	2.8962e-27	-0.067363	0.00593421	0.64988	9.0269e-28
rs131298	22	A	0.4673	ILMN_2366710	UQCR10	22	0.06092	0.007474	0.06962	1.216e-15	-0.0384536	0.00742541	0.616489	2.74647e-07	-0.0646342	0.00671518	0.758453	8.23434e-21
rs13134710	4	G	0.4285	ILMN_1708537	RBPJ	4	0.05497	0.00692	0.06635	5.914e-15	0.0460842	0.00681679	0.75935	2.4434e-11	-0.0434378	0.00572604	0.792918	9.28429e-14
rs13143182	4	A	0.1206	ILMN_2189222	KLHL8	4	0.2304	0.01527	0.205	6.239e-46	-0.246582	0.0131989	0.656238	2.85905e-66	0.164119	0.0126056	0.802302	3.02139e-35
rs13147893	4	A	0.4154	ILMN_1772627	D4S234E	4	0.5518	0.02204	0.4137	4.611e-105	-0.44083	0.0182764	0.562367	5.62859e-100	0.438154	0.0195873	0.570221	3.06458e-86
rs13153675	5	C	0.3042	ILMN_1757317	LARS	5	-0.06793	0.008706	0.0643	1.701e-14	0.0753241	0.009281	0.472718	1.53929e-15	-0.0619928	0.00689528	0.730664	1.7895e-18
rs13162111	5	T	0.1007	ILMN_1774334	HIGD2A	5	-0.2012	0.01318	0.2077	7.391e-47	-0.189347	0.0138468	0.661236	6.9804e-39	-0.252079	0.0101735	0.888606	9.78184e-101
rs131686	22	A	0.4406	ILMN_1670398	BCR	22	0.2198	0.009989	0.353	5.047e-86	-0.112081	0.00829014	0.478344	4.05365e-38	0.177217	0.00791922	0.579713	2.71829e-86
rs1317548	10	A	0.1863	ILMN_1795561	CAMK1D	10	0.1629	0.01303	0.1496	3.932e-33	-0.155402	0.0109752	0.657033	2.57247e-41	0.144344	0.010947	0.744115	5.00563e-36
rs13177415	5	A	0.3157	ILMN_2230902	CTNNA1	5	-0.189	0.00742	0.4223	6.631e-108	0.179587	0.00680671	0.816293	1.19409e-114	-0.136535	0.00543262	0.88625	6.91108e-103
rs13179181	5	C	0.4325	ILMN_1754811	FBXO38	5	-0.07711	0.006429	0.1394	8.039e-31	0.0583389	0.00633639	0.810245	2.21212e-19	-0.0572553	0.00600528	0.79101	1.81187e-20
rs13182402	5	G	0.1113	ILMN_1763461	ALDH7A1	5	0.08259	0.01067	0.06318	2.732e-14	0.0450095	0.0104991	0.303786	2.00221e-05	0.071513	0.00797512	0.406364	2.17397e-18
rs1318388	10	T	0.1777	ILMN_1794074	MXI1	10	-0.07369	0.01153	0.044	2.624e-10	-0.0405845	0.00958408	0.624944	2.52016e-05	0.0499241	0.00919664	0.797752	7.56561e-08
rs13186299	5	C	0.1606	ILMN_1798947	ANKRD55	5	-0.1696	0.02003	0.07467	1.051e-16	0.130191	0.0177048	0.520526	4.27191e-13	-0.12786	0.0172471	0.479703	3.17274e-13
rs13186299	5	C	0.1606	ILMN_2341724	ANKRD55	5	-0.1484	0.01871	0.06612	6.617e-15	0.113665	0.0168004	0.481197	2.36109e-11	-0.117831	0.0172358	0.395993	1.62472e-11
rs13205986	6	T	0.2754	ILMN_1695604	DCBLD1	6	-0.06232	0.007832	0.06656	5.338e-15	0.0207623	0.00672817	0.278219	0.00209037	-0.0307401	0.00689198	0.776712	9.37231e-06
rs13213285	6	T	0.05388	ILMN_1758214	RARS2	6	0.08835	0.01352	0.04591	1.057e-10	0.103926	0.0161801	0.679885	2.13951e-10	0.0157352	0.015368	0.73311	0.306198
rs13214023	6	A	0.08258	ILMN_2101885	TUBB	6	-0.1004	0.01517	0.04702	6.255e-11	0.109996	0.0119433	0.810052	2.15818e-19	-0.0916239	0.0146666	0.831711	6.82788e-10
rs13214023	6	A	0.08258	ILMN_1671054	HLA-A	6	0.2669	0.03566	0.05934	1.731e-13	-0.173204	0.0258672	0.392495	3.7279e-11	0.226304	0.0286248	0.688162	8.94399e-15
rs13214023	6	A	0.08258	ILMN_1746788	TRIM10	6	-0.1243	0.01933	0.04447	2.102e-10	0.130864	0.0168533	0.807664	2.17608e-14	-0.0680404	0.0175873	0.843732	0.000118423
rs13214023	6	A	0.08258	ILMN_1661439	FLOT1	6	0.1125	0.01774	0.04333	3.611e-10	-0.0759485	0.0172551	0.674343	1.20118e-05	0.0460812	0.0167921	0.827131	0.00620301
rs13225884	7	T	0.3857	ILMN_1668185	ZNF282	7	-0.05638	0.007033	0.06747	3.44e-15	-0.0476306	0.00768341	0.46474	8.56395e-10	0.0299193	0.00615074	0.768284	1.38624e-06
rs13243108	7	G	0.218	ILMN_2329429	GIMAP6	7	-0.05879	0.009834	0.03869	3.26e-09	-0.0675043	0.0136905	0.636024	9.7189e-07	-0.0494445	0.00668981	0.850081	3.71556e-13
rs1324473	9	T	0.2865	ILMN_1658798	MEGF9	9	-0.07909	0.01012	0.06432	1.572e-14	-0.0655359	0.00820966	0.766544	4.25304e-15	-0.0263745	0.0110829	0.654687	0.0175609
rs13255552	8	T	0.4225	ILMN_1713141		8	0.08794	0.009862	0.08219	2.668e-18	0.0549895	0.00830596	0.528129	6.08007e-11	0.0585255	0.00874673	0.686477	4.19412e-11
rs1325939	1	T	0.2503	ILMN_2323979	WARS2	1	0.1847	0.007922	0.3798	3.374e-94	0.128848	0.00850883	0.280994	2.06521e-46	-0.198572	0.0085955	0.428869	1.27561e-90
rs1326208	10	A	0.2528	ILMN_1680386	RPP38	10	0.1004	0.008538	0.1347	9e-30	0.0317432	0.00798509	0.391868	7.58021e-05	0.0549667	0.00762514	0.593168	1.3229e-12
rs13262930	8	C	0.2465	ILMN_1709237	EPHX2	8	0.1518	0.01153	0.1634	2.779e-36	-0.122368	0.0101394	0.563219	3.09819e-31	0.218727	0.0098404	0.737292	2.14204e-85
rs13262948	8	A	0.3523	ILMN_1789266	CCDC25	8	0.05601	0.005701	0.09815	1.068e-21	-0.0525324	0.00651241	0.737926	2.24842e-15	0.0284658	0.00521322	0.905785	6.36906e-08
rs13271014	8	G	0.09315	ILMN_1660635	LACTB2	8	0.2728	0.01575	0.2525	3.95e-58	0.194123	0.0133922	0.539121	4.93978e-43	0.251572	0.0127149	0.671135	4.44314e-71
rs1327136	1	C	0.4084	ILMN_1736742	GLT25D2	1	-0.1781	0.007925	0.3626	6.256e-89	0.0427031	0.00650069	0.143176	8.46832e-11	0.0987732	0.00597205	0.480174	5.49634e-53
rs1327144	1	C	0.4688	ILMN_1734486	TSEN15	1	0.04098	0.006103	0.04832	3.367e-11	0.035864	0.00667733	0.779527	9.92406e-08	0.0488475	0.00571987	0.870482	6.85379e-17
rs13274562	8	A	0.289	ILMN_2055156	PAG1	8	-0.09138	0.01149	0.06648	5.545e-15	0.11267	0.0105257	0.715506	2.79362e-25	-0.0779384	0.00820584	0.800848	2.47734e-20
rs13274562	8	A	0.289	ILMN_1736806	PAG1	8	-0.07674	0.01044	0.05734	4.512e-13	0.0403306	0.00829505	0.33895	1.36631e-06	-0.0602128	0.00704652	0.530341	6.58332e-17
rs13280202	8	T	0.291	ILMN_1789558	FAM164A	8	-0.3119	0.008756	0.5882	2.876e-173	-0.167811	0.00863932	0.45591	1.10428e-70	0.179364	0.00699724	0.588779	6.19267e-106
rs13280202	8	T	0.291	ILMN_2057981	FAM164A	8	-0.2238	0.008744	0.4245	1.204e-108	-0.123897	0.0084491	0.358227	6.64736e-44	0.123241	0.0067546	0.576883	2.47988e-62
rs13284731	9	A	0.1463	ILMN_1815086	NINJ1	9	-0.1646	0.01132	0.1927	3.91e-43	0.101983	0.0103812	0.766009	9.98189e-22	-0.151257	0.0116819	0.831673	6.52777e-35
rs132881	22	A	0.1732	ILMN_1725612	NUP50	22	0.1048	0.01155	0.08482	7.371e-19	-0.061633	0.0101377	0.427914	1.76452e-09	0.0639902	0.00831168	0.632001	4.10473e-14
rs13292103	9	A	0.1808	ILMN_1748241	CENPP	9	0.06317	0.007274	0.07829	1.797e-17	0.0224998	0.00645233	0.223996	0.00051144	0.0339481	0.00641931	0.189257	1.59837e-07
rs13297065	9	G	0.285	ILMN_1769409	C9ORF123	9	0.07072	0.0075	0.09101	3.497e-20	0.0514255	0.00899697	0.711518	1.47463e-08	-0.0238714	0.00889935	0.585646	0.00746281
rs13301354	9	T	0.3671	ILMN_1724236	FUT7	9	0.0934	0.0102	0.08628	3.603e-19	0.0977005	0.00927694	0.621702	1.45152e-24	-0.0757586	0.00936759	0.415854	2.28988e-15
rs1330803	6	G	0.2538	ILMN_1807825	LY86	6	-0.1669	0.01075	0.2136	2.666e-48	-0.163292	0.00917741	0.775507	4.39398e-61	0.171762	0.00819048	0.821584	5.70051e-78
rs13320	1	C	0.4119	ILMN_1682120	THEM4	1	-0.2115	0.008539	0.4086	2.184e-103	0.0788047	0.00667875	0.249646	5.09999e-30	0.146025	0.00674412	0.545819	5.54029e-82
rs13327148	3	G	0.08829	ILMN_1789505	ITPR1	3	-0.09322	0.01419	0.04643	8.691e-11	-0.0785947	0.0115637	0.688674	1.92379e-11	-0.0515681	0.0100413	0.847538	3.54483e-07
rs13334621	16	C	0.0861	ILMN_1720270	CDR2	16	-0.1397	0.01584	0.08053	6.018e-18	0.0900007	0.0172965	0.605336	2.41371e-07	-0.130079	0.0132014	0.845645	1.1077e-21
rs13337155	16	C	0.2372	ILMN_1767612	BBS2	16	-0.2338	0.007596	0.5162	3.526e-142	0.225937	0.00738924	0.76733	3.3418e-142	-0.198739	0.00716654	0.839555	9.78947e-119
rs13337155	16	C	0.2372	ILMN_2230035	BBS2	16	-0.1918	0.0091	0.3335	2.719e-80	0.155984	0.00963196	0.564804	4.42811e-52	-0.173458	0.00842416	0.708833	9.56771e-76
rs133415	22	T	0.1207	ILMN_1815169	MCM5	22	-0.1213	0.01165	0.1091	4.881e-24	-0.0993433	0.0110789	0.591842	1.67657e-18	-0.0659655	0.0102702	0.80582	2.306e-10
rs133415	22	T	0.1207	ILMN_1800512	HMOX1	22	-0.1063	0.01644	0.04509	1.639e-10	-0.107889	0.0144879	0.524993	2.1999e-13	-0.107114	0.0143667	0.636565	2.35401e-13
rs13345998	19	G	0.1118	ILMN_1722426	OR7D2	19	0.2213	0.01324	0.2394	9.527e-55	-0.163486	0.00936444	0.265898	3.65469e-59	0.192349	0.00900181	0.358377	2.64995e-80
rs13355489	5	C	0.1673	ILMN_1699160	ITK	5	0.05607	0.009268	0.03958	2.138e-09	-0.0387156	0.00911124	0.88838	2.36396e-05	0.0412443	0.00909262	0.87237	6.62252e-06
rs13373977	1	G	0.05539	ILMN_1782070	NPL	1	-0.1761	0.01966	0.08288	1.905e-18	-0.197959	0.0217385	0.703755	5.19539e-19	-0.144924	0.0258254	0.847261	2.77344e-08
rs133753	22	G	0.4446	ILMN_1691425	LDOC1L	22	0.09689	0.008171	0.1367	3.244e-30	0.114169	0.00762911	0.713735	1.78792e-45	0.087427	0.00678301	0.815722	1.22776e-34
rs13376856	10	G	0.2152	ILMN_1750008	SUPV3L1	10	-0.06137	0.008449	0.05614	8.263e-13	0.0303933	0.00821974	0.571457	0.000230549	-0.0614758	0.0071571	0.754999	4.62528e-17
rs13379920	15	G	0.3021	ILMN_1750961	TM6SF1	15	0.06851	0.008726	0.06491	1.186e-14	0.0521954	0.00805748	0.815877	1.51381e-10	0.086026	0.00785406	0.810421	4.33044e-26
rs13382124	19	G	0.07381	ILMN_1708248	LILRB1	19	0.1981	0.01621	0.1446	7.175e-32	0.118489	0.0151368	0.34244	1.3628e-14	0.180781	0.0113027	0.559894	4.3031e-50
rs1338567	10	G	0.3414	ILMN_1748427	ZNF239	10	-0.076	0.008291	0.08644	3.317e-19	-0.0511827	0.00982872	0.266261	2.36306e-07	0.0680493	0.00727904	0.407957	8.89502e-20
rs13389690	2	G	0.06798	ILMN_1762284	ASPRV1	2	-0.3368	0.0195	0.2515	7.378e-58	-0.221385	0.0213727	0.619512	7.42017e-24	-0.179981	0.0167548	0.737017	3.22636e-25
rs13406184	2	C	0.3192	ILMN_1739586	FEZ2	2	0.2241	0.007795	0.482	5.424e-129	-0.211406	0.00716655	0.870804	4.20931e-135	0.255672	0.0069152	0.866494	1.76254e-174
rs13406184	2	C	0.3192	ILMN_2403946	FEZ2	2	0.1324	0.008059	0.2331	3.665e-53	-0.104903	0.00815491	0.710081	6.10545e-35	0.117368	0.00698416	0.832256	2.05321e-54
rs13406390	2	G	0.08661	ILMN_2138589	MERTK	2	0.2926	0.01967	0.1994	7.728e-45	0.185209	0.0149035	0.366407	6.92515e-33	0.176763	0.0153769	0.416883	2.18187e-28
rs13406390	2	G	0.08661	ILMN_1770610	MERTK	2	0.1024	0.01365	0.05962	1.508e-13	0.0983357	0.0115622	0.178369	7.30054e-17	0.0678007	0.0099033	0.286361	1.52248e-11
rs13414	17	G	0.1657	ILMN_1766245	SUPT4H1	17	-0.1069	0.008058	0.1655	8.696e-37	-0.0819583	0.00728747	0.849922	1.38918e-27	-0.0897297	0.00613232	0.85206	4.43462e-43
rs13420556	2	A	0.4642	ILMN_1672022	EPHA4	2	-0.1074	0.008872	0.1416	2.491e-31	0.044021	0.00810289	0.32038	7.10799e-08	0.103626	0.00730529	0.610951	7.47417e-41
rs13426038	2	C	0.1124	ILMN_1809467	VAMP5	2	-0.1728	0.0154	0.1242	2.114e-27	0.141593	0.0151587	0.78457	7.02558e-20	-0.22001	0.0170614	0.711552	1.15092e-34
rs13427243	2	A	0.3968	ILMN_2406468	NFU1	2	0.05074	0.007376	0.0506	1.131e-11	-0.0551325	0.0075644	0.592271	6.75426e-13	0.0132625	0.00656249	0.76079	0.0436216
rs134591	22	T	0.4602	ILMN_1788936	KREMEN1	22	-0.04274	0.006296	0.04935	2.056e-11	-0.0365279	0.00696969	0.231363	1.982e-07	0.00986002	0.00506727	0.195793	0.0520299
rs1354350	3	G	0.3248	ILMN_1673299	ZNF80	3	0.05325	0.007824	0.04958	1.843e-11	-0.0162137	0.00748686	0.0910972	0.030597	0.0440331	0.00633317	0.139404	7.50762e-12
rs135718	22	A	0.4214	ILMN_1747460	TMEM184B	22	0.04597	0.007554	0.04003	1.727e-09	-0.0409196	0.00743419	0.805907	4.80999e-08	-0.0297803	0.0065975	0.792538	7.33415e-06
rs1359893	1	G	0.1576	ILMN_1787691	CITED4	1	0.167	0.01449	0.1301	9.646e-29	0.167862	0.0151053	0.471372	5.23388e-27	0.120289	0.0131556	0.683455	5.02197e-19
rs1360448	9	C	0.1647	ILMN_1692938	PSAT1	9	0.1019	0.01172	0.07836	1.742e-17	-0.0745595	0.0108992	0.435605	1.43609e-11	-0.127017	0.00971185	0.539114	1.59731e-35
rs1366240	5	T	0.498	ILMN_1660079	RNF44	5	0.03919	0.006473	0.03964	2.084e-09	0.0465968	0.00738114	0.707157	4.2547e-10	0.0359825	0.00694559	0.721848	2.8095e-07
rs13691	9	A	0.2528	ILMN_2295252	C9ORF72	9	-0.07389	0.01064	0.05147	7.468e-12	0.0485087	0.00942296	0.450043	3.22164e-07	-0.0585431	0.00902225	0.529076	1.5267e-10
rs137086	22	A	0.3256	ILMN_2124790	RRP7B	22	0.05915	0.009948	0.03833	3.943e-09	0.00306055	0.00885441	0.379204	0.729683	0.0513247	0.00712962	0.577824	1.41551e-12
rs137091	22	G	0.124	ILMN_1656521	RRP7A	22	0.1505	0.01541	0.0971	1.807e-21	0.0634899	0.0111331	0.273068	1.58809e-08	0.138114	0.0189677	0.318437	7.98872e-13
rs1371729	4	G	0.3016	ILMN_1682197	NFXL1	4	0.4837	0.01422	0.5659	4.277e-163	0.413555	0.0115452	0.696362	1.39798e-176	0.363938	0.0101637	0.719176	1.34859e-167
rs1372998	18	A	0.2382	ILMN_1680344	MYOM1	18	-0.1638	0.0124	0.1643	1.611e-36	0.117743	0.0101678	0.621297	4.82984e-29	-0.067659	0.00791326	0.633219	6.32613e-17
rs1376874	2	A	0.1737	ILMN_2262957	WIPF1	2	0.1755	0.01197	0.1949	9.288e-44	-0.153217	0.0114836	0.392089	3.00758e-37	0.0883052	0.00925245	0.528406	1.66448e-20
rs1377338	8	G	0.3197	ILMN_1744068	ELP3	8	0.07405	0.007769	0.09282	1.43e-20	-0.0605334	0.00675442	0.63105	1.74554e-18	0.0460831	0.0061686	0.811562	2.11731e-13
rs1381817	2	T	0.1067	ILMN_2083588	TTC32	2	0.2878	0.01709	0.242	2.022e-55	0.269899	0.0165205	0.592365	7.23855e-53	0.418672	0.014578	0.694869	8.98131e-125
rs1381888	1	G	0.2354	ILMN_2097943	C1ORF87	1	0.09418	0.008266	0.1277	3.689e-28	0.0676945	0.00810834	0.13779	2.5179e-16	0.110104	0.00846351	0.207595	3.37542e-35
rs1382914	5	G	0.3948	ILMN_1792107	ERCC8	5	0.05178	0.006909	0.05948	1.613e-13	0.0212548	0.00687377	0.228611	0.00204705	-0.0350147	0.00539696	0.365168	1.53532e-10
rs1384673	1	A	0.2034	ILMN_1776519	RAP1GAP	1	0.8027	0.05319	0.2041	5.499e-46	-0.916639	0.0557195	0.603362	1.7026e-53	0.717713	0.0550065	0.479989	2.22834e-35
rs1386504	20	C	0.3594	ILMN_1693428	TNNC2	20	0.03999	0.006656	0.03911	2.735e-09	0.0313236	0.00624055	0.180885	6.22453e-07	0.0875005	0.00828503	0.600705	1.76389e-24
rs1387024	3	G	0.3248	ILMN_2408112	CD200R1	3	0.06443	0.007221	0.08228	2.554e-18	0.0282494	0.00585733	0.240997	1.65541e-06	-0.0384693	0.00555149	0.376985	8.76657e-12
rs1387024	3	G	0.3248	ILMN_1657358	CD200R1L	3	-0.08307	0.008079	0.1064	1.665e-23	0.0236595	0.00601313	0.0702641	8.95994e-05	0.0258352	0.00530493	0.117071	1.34804e-06
rs138703	22	A	0.354	ILMN_2099301	SUN2	22	-0.3781	0.008722	0.6791	2.16e-221	0.351618	0.00777305	0.817996	5.38943e-236	-0.18429	0.00674315	0.861108	2.77713e-116
rs138786	22	T	0.3701	ILMN_2082314	TOM1	22	0.1151	0.008466	0.1722	2.276e-38	0.107463	0.00843083	0.741996	2.20012e-34	-0.103067	0.00620478	0.884805	2.26966e-53
rs139439	22	C	0.3836	ILMN_2336109	L3MBTL2	22	-0.08518	0.006376	0.1675	3.19e-37	-0.064558	0.00591322	0.755813	3.55017e-26	-0.0822733	0.00542674	0.879283	9.24502e-46
rs1398271	8	G	0.1631	ILMN_1659801	ATP6V1C1	8	-0.1902	0.014	0.1722	2.337e-38	-0.163322	0.0118456	0.450551	1.9078e-39	-0.116707	0.0106314	0.683863	3.42134e-26
rs1398882	17	G	0.4703	ILMN_1657145	MEOX1	17	-0.09674	0.009571	0.1032	8.306e-23	-0.0291561	0.00721077	0.274254	5.70961e-05	-0.0377738	0.00686242	0.313236	5.00825e-08
rs139999	22	A	0.071	ILMN_1772957	FOXRED2	22	0.1255	0.01557	0.06822	2.396e-15	-0.121051	0.0145999	0.476045	3.95443e-16	0.106476	0.0118373	0.613424	1.72696e-18
rs1401128	2	A	0.284	ILMN_2390338	UBE2E3	2	0.09254	0.008677	0.1135	4.54e-25	-0.100869	0.00805469	0.779674	2.47429e-33	0.0903648	0.00768331	0.893771	1.52899e-29
rs1405655	19	C	0.3281	ILMN_2109416	NAPSB	19	-0.5161	0.01748	0.4957	5.479e-134	0.484437	0.0152609	0.712438	6.85916e-150	-0.411422	0.017197	0.634922	1.43843e-95
rs1405655	19	C	0.3281	ILMN_1723043	NAPSB	19	-0.446	0.01591	0.4697	2.685e-124	0.311887	0.0115201	0.706856	3.69977e-119	-0.337074	0.0147716	0.71415	6.3056e-89
rs1405655	19	C	0.3281	ILMN_1784040	NAPSA	19	-0.226	0.0121	0.2822	6.886e-66	0.216794	0.0110244	0.636283	3.94063e-72	-0.225157	0.0118415	0.556973	1.14963e-66
rs1405939	4	T	0.144	ILMN_2388155	CASP3	4	-0.1164	0.0123	0.09172	2.456e-20	-0.10328	0.0140386	0.761347	4.16893e-13	-0.0763452	0.0102405	0.634336	2.3615e-13
rs1405941	4	T	0.1485	ILMN_1731639	CASP3	4	-0.1008	0.01231	0.07028	8.834e-16	-0.0298874	0.00977043	0.279537	0.00228547	-0.0806969	0.0103362	0.346198	1.85687e-14
rs1412444	10	T	0.3206	ILMN_1718063	LIPA	10	0.2798	0.009432	0.498	6.915e-135	0.299477	0.00912901	0.75507	7.19679e-157	0.257018	0.00874646	0.815	7.69688e-129
rs1415792	1	T	0.212	ILMN_1730710	ADORA3	1	-0.08153	0.01299	0.04244	5.496e-10	-0.0400024	0.0107973	0.479738	0.000224154	0.0612822	0.00885324	0.535054	9.21764e-12
rs1420105	2	C	0.4733	ILMN_1781700	IL18R1	2	0.08446	0.01196	0.05323	3.312e-12	-0.0672449	0.0124496	0.669783	8.42528e-08	0.0642608	0.0102267	0.592549	5.46148e-10
rs1424516	2	T	0.0877	ILMN_1812777	MRPL35	2	0.09782	0.01396	0.05239	4.82e-12	0.0693937	0.0134229	0.507496	2.87594e-07	-0.11654	0.0122572	0.834504	2.27283e-20
rs1428175	19	T	0.2246	ILMN_1658173	ZNF418	19	0.06651	0.009505	0.05226	5.123e-12	-0.0243558	0.00741165	0.169355	0.0010541	0.0333568	0.00650479	0.16916	3.68567e-07
rs1437891	2	A	0.2764	ILMN_2045975	ORMDL1	2	0.09171	0.008332	0.12	1.68e-26	-0.0806887	0.00720589	0.454936	2.25874e-27	-0.158155	0.00631977	0.760196	3.08575e-102
rs1443108	3	T	0.2754	ILMN_1685580	CBLB	3	-0.1598	0.01037	0.2109	1.206e-47	-0.140473	0.00819636	0.716256	2.40479e-57	-0.114784	0.00726157	0.757046	4.14905e-49
rs1447713	3	T	0.4899	ILMN_1684943	TRAT1	3	-0.06097	0.008623	0.05329	3.131e-12	-0.039469	0.0069836	0.822714	2.11968e-08	0.0660891	0.00741753	0.835326	3.47727e-18
rs1448435	4	T	0.1198	ILMN_1672124	FAM198B	4	0.2503	0.01558	0.2252	3.461e-51	0.210355	0.0152451	0.721495	1.68976e-39	0.215447	0.0165341	0.695654	2.68663e-35
rs1450	4	C	0.4763	ILMN_2393341	LIAS	4	-0.05143	0.006965	0.05786	3.521e-13	0.0284368	0.00608728	0.204091	3.43595e-06	-0.0175257	0.00564206	0.45855	0.00196243
rs1451998	8	C	0.2588	ILMN_1787415	SNX16	8	-0.1716	0.01232	0.1792	5.254e-40	0.0971464	0.0102039	0.635541	1.47199e-20	-0.157036	0.00879247	0.717386	3.45479e-60
rs1458551	4	T	0.2152	ILMN_1752510	FAM13A	4	0.13	0.01448	0.08352	1.595e-18	0.0639065	0.0117073	0.49405	6.17247e-08	-0.0789345	0.0113764	0.465714	8.26237e-12
rs1468177	22	C	0.3877	ILMN_1803925	MTMR3	22	0.06258	0.009057	0.05102	9.278e-12	0.029021	0.0079095	0.423279	0.000257375	0.0867292	0.00790604	0.601084	3.68131e-26
rs1468348	7	C	0.2039	ILMN_1796075	VPS41	7	-0.05424	0.008675	0.04217	6.251e-10	0.0255219	0.00756521	0.252586	0.000772966	-0.0479446	0.00646371	0.413412	3.08298e-13
rs1470851	14	G	0.3122	ILMN_1658728	ZBTB25	14	-0.04803	0.00774	0.04157	8.322e-10	-0.0218064	0.00751588	0.393176	0.00380389	-0.0370046	0.0066308	0.414884	3.29291e-08
rs1472314	12	G	0.4099	ILMN_1707945	HELB	12	0.06676	0.007336	0.0853	5.809e-19	-0.0135929	0.00620789	0.528414	0.028803	0.0360182	0.00672391	0.714641	1.11233e-07
rs1476415	21	A	0.4265	ILMN_1791057	IFNAR2	21	0.06797	0.01085	0.04235	5.753e-10	-0.0566122	0.00903498	0.679376	5.68965e-10	-0.0802356	0.0079199	0.770177	9.22777e-23
rs1476520	7	C	0.4678	ILMN_1670145	DFNA5	7	0.1375	0.01009	0.173	1.53e-38	-0.0889137	0.00806817	0.313487	1.30003e-26	0.0679517	0.006652	0.370351	4.29033e-23
rs1476792	11	C	0.4134	ILMN_1653708	CORO1B	11	-0.06155	0.008451	0.05637	7.198e-13	0.0291607	0.00834415	0.754443	0.000497172	-0.0719361	0.00727247	0.821741	7.89808e-22
rs1476792	11	C	0.4134	ILMN_2377019	CORO1B	11	-0.07949	0.009875	0.06802	2.641e-15	0.0254491	0.00800842	0.665573	0.00153359	-0.0752394	0.00825592	0.662	6.45991e-19
rs1480287	4	T	0.1752	ILMN_1741003	ANXA5	4	0.2266	0.009588	0.3862	3.345e-96	0.234033	0.00942924	0.874482	1.73939e-104	0.192715	0.009409	0.849367	4.10684e-75
rs1492414	8	C	0.4738	ILMN_2103107	ADAMDEC1	8	-0.04148	0.006697	0.04146	8.984e-10	0.0331524	0.00605586	0.264705	5.66396e-08	-0.0216711	0.00523802	0.252989	3.89159e-05
rs1497022	8	A	0.3807	ILMN_2172890	SLC18A1	8	0.1025	0.007713	0.166	6.568e-37	-0.0476224	0.00721166	0.104189	6.78323e-11	0.0365228	0.00644147	0.129906	2.00314e-08
rs1497022	8	A	0.3807	ILMN_1786785	SLC18A1	8	0.06854	0.006431	0.1134	4.844e-25	-0.0318766	0.00660154	0.402559	1.60946e-06	0.0146842	0.00462518	0.666059	0.00155738
rs1507358	1	C	0.1964	ILMN_1763207	BATF3	1	-0.07431	0.01035	0.05488	1.467e-12	0.0428145	0.00990791	0.273494	1.7206e-05	-0.0517317	0.0097478	0.546351	1.44886e-07
rs1507528	11	A	0.3706	ILMN_1791890	SPON1	11	-0.05555	0.008335	0.04764	4.647e-11	0.0229611	0.00661887	0.19919	0.000546585	-0.0338057	0.00604911	0.328352	3.15314e-08
rs1510955	5	A	0.2787	ILMN_2126706	LMNB1	5	0.0857	0.01098	0.0642	1.665e-14	-0.0680747	0.0107229	0.625238	3.41155e-10	-0.0827249	0.0100186	0.867843	6.2539e-16
rs151181	16	C	0.4008	ILMN_1697925	APOBR	16	0.06762	0.008624	0.06476	1.272e-14	-0.0463731	0.00849568	0.545611	6.18105e-08	0.0464431	0.00667767	0.832816	7.39805e-12
rs151583	6	G	0.4677	ILMN_1737965	ELOVL4	6	0.08768	0.01075	0.06981	1.153e-15	0.055534	0.00893642	0.398793	7.80517e-10	-0.0373625	0.00813755	0.374081	5.1217e-06
rs1515950	2	T	0.2739	ILMN_1768482	CD8A	2	-0.1237	0.01732	0.05433	1.908e-12	-0.147319	0.0169918	0.632079	1.93164e-17	-0.0943549	0.0178599	0.68917	1.64445e-07
rs1515950	2	T	0.2739	ILMN_1760374	CD8A	2	-0.1022	0.01608	0.04349	3.346e-10	-0.0857554	0.0146587	0.620405	6.82437e-09	-0.0532076	0.0154741	0.713328	0.000615608
rs1518814	11	A	0.286	ILMN_2094106	HSD17B12	11	-0.1414	0.009974	0.1845	2.919e-41	0.0978927	0.00886176	0.661807	1.00372e-26	0.0906214	0.00776097	0.807039	3.58019e-29
rs1519602	2	T	0.361	ILMN_1798543	STK17B	2	0.07199	0.009769	0.05762	3.941e-13	0.0662057	0.00867445	0.755421	5.76684e-14	-0.0581738	0.0079627	0.74453	6.74797e-13
rs1530116	10	G	0.3283	ILMN_2086222	WDR11	10	-0.1967	0.00996	0.3052	2.952e-72	0.265812	0.00938269	0.657684	2.08534e-127	-0.460969	0.00960907	0.83702	2.96041e-236
rs153060	16	G	0.284	ILMN_1748899	TMED6	16	-0.1082	0.007356	0.196	5.305e-44	-0.0516712	0.00693834	0.152649	2.19434e-13	-0.0269632	0.00606014	0.174206	9.85329e-06
rs1530967	7	A	0.2805	ILMN_2066756	NCAPG2	7	0.2486	0.01983	0.1504	2.553e-33	-0.185092	0.0155588	0.268993	1.87009e-30	0.185227	0.0165021	0.295386	3.13884e-27
rs1531681	6	G	0.3888	ILMN_1669516	ZNF193	6	-0.0719	0.008841	0.0696	1.42e-15	-0.0485871	0.00772994	0.362123	5.03992e-10	0.0633225	0.00730147	0.466262	2.38146e-17
rs1535757	9	T	0.4743	ILMN_1715931	ISCA1	9	-0.06378	0.008201	0.06376	2.063e-14	0.0432624	0.0080176	0.504606	8.67684e-08	-0.0328465	0.00714779	0.589484	5.02789e-06
rs1539243	1	T	0.1697	ILMN_1755024	IKBKE	1	0.06686	0.01013	0.04684	7.14e-11	0.0634565	0.0108609	0.515862	7.12684e-09	-0.0369981	0.00779753	0.752495	2.47637e-06
rs1540179	11	A	0.09274	ILMN_1736814	CLNS1A	11	0.09935	0.01234	0.06809	2.642e-15	-0.0660954	0.0120031	0.768401	4.75048e-08	0.0902564	0.00906308	0.839024	4.34169e-22
rs1541464	12	T	0.2183	ILMN_2101375	CCDC77	12	-0.1029	0.00928	0.1243	8.176e-27	-0.103003	0.0093042	0.464195	7.93119e-27	0.119084	0.00747423	0.688502	9.1063e-50
rs1541953	2	A	0.4814	ILMN_1718852	PLCL1	2	0.07043	0.00729	0.09513	4.56e-21	-0.0648352	0.00724859	0.37986	2.02011e-18	-0.0337032	0.00520977	0.56997	1.72606e-10
rs1543423	20	C	0.2064	ILMN_1697353	SIRPB2	20	-0.07257	0.009183	0.06571	8.066e-15	0.0358535	0.00721463	0.453423	8.00221e-07	-0.0308492	0.00622308	0.55742	8.7542e-07
rs1544653	2	T	0.3261	ILMN_1723115	CLEC4F	2	0.3589	0.01168	0.5155	1.027e-141	0.0852496	0.00668946	0.276686	2.26386e-34	-0.165042	0.00667299	0.490139	1.84097e-100
rs1545280	14	C	0.4396	ILMN_1712748	C14ORF129	14	0.1256	0.006455	0.299	1.492e-70	-0.0721634	0.00624948	0.864922	6.7479e-29	0.136418	0.00555416	0.848887	2.01034e-99
rs154629	5	A	0.3656	ILMN_2109343	SGTB	5	0.1133	0.006605	0.249	3.271e-57	-0.0573209	0.00657509	0.184161	1.30801e-17	-0.106227	0.00608447	0.576391	5.67258e-58
rs1547266	9	T	0.1601	ILMN_1655990	CDK5RAP2	9	-0.4334	0.01265	0.5694	1.21e-164	-0.358556	0.0136839	0.801537	1.81696e-113	-0.416907	0.0115777	0.828402	8.57461e-169
rs154873	20	A	0.3656	ILMN_2093775	ZNF831	20	-0.0621	0.008725	0.05396	2.272e-12	0.0495566	0.00825251	0.605767	2.75224e-09	-0.0558555	0.00726288	0.756437	4.35975e-14
rs1552350	12	G	0.4788	ILMN_2131861	SOCS2	12	-0.08172	0.01097	0.05885	2.182e-13	-0.074068	0.00923477	0.567757	3.19233e-15	-0.0470706	0.00876505	0.57992	1.03472e-07
rs1552679	15	A	0.2251	ILMN_1660544	ARRDC4	15	0.3129	0.01229	0.422	8.021e-108	-0.289514	0.0111491	0.600549	6.21259e-112	-0.1546	0.00818311	0.682039	5.63312e-66
rs1554521	15	A	0.2724	ILMN_1729179	SPATA5L1	15	0.1845	0.007721	0.3913	7.89e-98	-0.234207	0.00682415	0.814528	8.4194e-167	0.169738	0.00721388	0.787557	3.44443e-93
rs1554999	16	A	0.3574	ILMN_2368530	IL32	16	-0.1258	0.01264	0.1009	3.531e-22	0.147877	0.0121689	0.665337	1.2874e-31	0.155114	0.0128258	0.7679	5.17769e-31
rs1554999	16	A	0.3574	ILMN_1778010	IL32	16	-0.1428	0.0118	0.1424	2.682e-31	0.122377	0.0113255	0.549757	1.05455e-25	0.13772	0.0109002	0.735194	1.84454e-33
rs1555024	1	C	0.3021	ILMN_1726928	TCEA3	1	-0.0895	0.01221	0.05706	5.157e-13	0.102345	0.0112852	0.59028	7.12316e-19	0.116305	0.0111042	0.709356	3.97686e-24
rs1555337	20	A	0.109	ILMN_1674036	BIRC7	20	0.1082	0.009915	0.1184	4.369e-26	-0.0501216	0.0104374	0.101187	1.83216e-06	0.0383175	0.00910804	0.105398	2.88454e-05
rs1559828	1	T	0.3532	ILMN_1759983	DR1	1	0.08109	0.009921	0.07026	1.036e-15	0.0764755	0.0101704	0.749466	1.30722e-13	-0.107559	0.00789338	0.852636	3.95616e-38
rs1560569	11	G	0.4053	ILMN_1788356	AKIP1	11	0.1147	0.008794	0.1608	1.07e-35	0.0408865	0.00856214	0.647709	2.08765e-06	0.102686	0.00684305	0.66195	5.71761e-45
rs1563148	8	C	0.3721	ILMN_1705774	TIGD5	8	-0.1139	0.007684	0.1984	1.332e-44	0.099425	0.00829141	0.55013	6.95122e-31	0.115414	0.00687552	0.733164	2.58743e-54
rs1563148	8	C	0.3721	ILMN_1782543	EEF1D	8	0.07645	0.007469	0.1055	2.54e-23	-0.0528396	0.00746553	0.735358	2.90567e-12	-0.0432192	0.00558274	0.916136	3.00534e-14
rs156847	1	G	0.2939	ILMN_1749011	NECAP2	1	0.08068	0.01086	0.05863	2.512e-13	0.0642876	0.0132787	0.791549	1.51198e-06	-0.0601373	0.00804319	0.721499	2.02616e-13
rs1569209	8	G	0.1026	ILMN_1786444	LPL	8	0.1026	0.01133	0.08488	8.538e-19	-0.0994829	0.0119721	0.189148	3.4253e-16	0.0997919	0.0148834	0.207402	3.83602e-11
rs1572771	1	C	0.284	ILMN_1683127	ZNF281	1	0.1501	0.01417	0.1122	8.745e-25	-0.132698	0.011443	0.81839	4.08592e-29	-0.0679555	0.00951326	0.793672	2.07197e-12
rs1582430	5	T	0.1088	ILMN_1766505	COMMD10	5	0.08797	0.01342	0.04619	9.275e-11	0.100866	0.0112455	0.779083	1.64062e-18	0.126597	0.0092548	0.840176	2.20461e-38
rs1582430	5	T	0.1088	ILMN_2094905	COMMD10	5	0.09831	0.01205	0.0697	1.17e-15	0.0884388	0.0102275	0.767215	2.32448e-17	0.112117	0.00843841	0.807446	1.66763e-36
rs1594487	18	A	0.3912	ILMN_1691112	PIGN	18	0.1575	0.007751	0.3175	1.031e-75	-0.119668	0.00844435	0.684028	2.23563e-41	-0.151196	0.00682895	0.694783	7.06256e-85
rs159680	19	A	0.217	ILMN_1689059	ZNF329	19	0.07195	0.01051	0.0501	1.438e-11	-0.0525174	0.00936669	0.599926	2.72505e-08	0.0570358	0.00915311	0.695822	7.51864e-10
rs1597245	2	C	0.3812	ILMN_2222750	RPL23AP7	2	0.3439	0.01245	0.462	1.134e-121	-0.365828	0.0110569	0.684363	1.03019e-158	0.52848	0.011973	0.793722	1.93135e-215
rs1600361	19	T	0.2779	ILMN_1802053	ZNF91	19	0.1301	0.01439	0.08428	9.598e-19	0.0600312	0.0126589	0.664184	2.44944e-06	0.204433	0.0101712	0.907863	6.86865e-73
rs160401	5	C	0.3132	ILMN_1804854	CTNNA1	5	-0.1993	0.0088	0.3662	5.203e-90	0.19023	0.0082202	0.80523	1.01744e-93	-0.152444	0.00626706	0.842247	5.46115e-98
rs1609985	12	T	0.4355	ILMN_2344216	STX2	12	-0.2817	0.008829	0.5341	1.875e-149	-0.257372	0.0077627	0.850701	3.62438e-159	0.0380904	0.00680824	0.805274	3.04662e-08
rs1609985	12	T	0.4355	ILMN_1747775	STX2	12	-0.3629	0.008109	0.6928	8.46e-230	-0.2526	0.00764683	0.708864	2.27855e-158	0.0553839	0.00626361	0.701165	6.04477e-18
rs1612895	1	G	0.4244	ILMN_1671337	SLC2A5	1	-0.08748	0.01061	0.07116	5.994e-16	-0.0794077	0.00940011	0.490482	1.15306e-16	-0.0667202	0.00761788	0.680242	1.19343e-17
rs161720	1	C	0.2757	ILMN_2328813	DMAP1	1	-0.05848	0.009138	0.04414	2.512e-10	0.0721607	0.0105399	0.655406	1.38369e-11	-0.0623576	0.00794482	0.847748	1.36548e-14
rs162029	5	A	0.1834	ILMN_2129859	FASTKD3	5	-0.07561	0.01164	0.04558	1.392e-10	0.0257246	0.00923872	0.426457	0.00547228	-0.0372831	0.00829898	0.466256	8.09011e-06
rs162131	5	G	0.1234	ILMN_2377977	MTRR	5	0.06523	0.01085	0.03913	2.655e-09	0.0147588	0.00983355	0.0381574	0.133736	0.0509405	0.011434	0.276527	9.59137e-06
rs1624451	7	A	0.4225	ILMN_2115154	NUPL2	7	-0.08518	0.008715	0.09714	1.68e-21	0.0545948	0.00761555	0.50811	1.55334e-12	-0.0324034	0.00585812	0.546926	4.32175e-08
rs163372	17	A	0.4456	ILMN_1663858	ZNF286A	17	0.09821	0.008009	0.1449	4.834e-32	#N/A	#N/A	#N/A	#N/A	-0.0428475	0.00670507	0.712505	2.827e-10
rs1637682	7	C	0.2117	ILMN_1791296	DPY19L1	7	-0.1109	0.0099	0.124	2.372e-27	0.0750213	0.0104832	0.556683	1.69376e-12	-0.100403	0.0093982	0.614963	5.6243e-25
rs163800	20	T	0.1733	ILMN_1666269	CTSZ	20	-0.103	0.01618	0.04377	3.144e-10	-0.0845534	0.0111542	0.493353	8.40788e-14	0.148458	0.0163656	0.642046	9.1709e-19
rs1639915	7	C	0.3852	ILMN_2330243	NUDT1	7	0.07449	0.008245	0.08418	1.006e-18	-0.109301	0.00747193	0.743971	1.01715e-43	-0.0620016	0.00657351	0.804649	4.36403e-20
rs1641528	17	A	0.1168	ILMN_2359907	CD68	17	0.139	0.01642	0.07465	1.059e-16	-0.170385	0.0152236	0.705651	2.38351e-27	-0.122325	0.0142868	0.694485	5.74967e-17
rs1643650	5	C	0.2649	ILMN_1778543	DHFR	5	-0.08881	0.00941	0.09115	3.256e-20	0.131163	0.00953772	0.377243	2.87023e-39	-0.134656	0.00875858	0.639545	7.39045e-47
rs1644391	10	C	0.2956	ILMN_1906187	LOC283070	10	0.06634	0.01114	0.03841	3.72e-09	-0.14438	0.0102653	0.674768	7.74454e-41	0.0588602	0.00957796	0.593263	1.26429e-09
rs164494	5	T	0.1586	ILMN_1714461	RNF14	5	0.09667	0.01193	0.06884	1.776e-15	0.141288	0.0108936	0.76549	1.90202e-35	-0.0945398	0.00971011	0.783935	3.11615e-21
rs1650940	19	G	0.09315	ILMN_1663281	ZNF702P	19	-0.1567	0.01737	0.08402	1.091e-18	-0.039245	0.00660204	0.280328	3.93761e-09	-0.138674	0.013222	0.263563	3.48683e-24
rs1662347	18	C	0.1284	ILMN_1675848	MYL12A	18	0.1394	0.01372	0.1041	5.119e-23	0.0722823	0.0106603	0.802274	2.1402e-11	0.222259	0.0116342	0.890313	3.55841e-67
rs1663517	1	C	0.3761	ILMN_1808769	LINC00467	1	0.0671	0.006955	0.09487	5.184e-21	-0.0243069	0.00633615	0.339714	0.000133472	-0.072795	0.0064079	0.480777	8.299e-28
rs1669342	3	A	0.1813	ILMN_1655924	TRNT1	3	0.101	0.01039	0.09618	2.701e-21	-0.0756492	0.00899974	0.579101	1.60648e-16	-0.106614	0.00830939	0.659195	2.29674e-34
rs1669342	3	A	0.1813	ILMN_1668582	CRBN	3	-0.0639	0.008252	0.06325	2.636e-14	0.0504137	0.00780023	0.853443	1.6622e-10	-0.00445224	0.00828817	0.834408	0.591295
rs1680401	3	G	0.36	ILMN_1777976	SLC25A26	3	0.1674	0.008683	0.295	1.965e-69	0.0688479	0.00780326	0.285728	5.52853e-18	0.131621	0.00675004	0.614261	1.96198e-69
rs1680402	3	A	0.3552	ILMN_1750981	SLC25A26	3	-0.06766	0.007604	0.08195	3.141e-18	0.0266476	0.00586481	0.63275	6.26631e-06	-0.0737568	0.00610531	0.726067	5.92194e-31
rs16824888	1	A	0.05071	ILMN_1807529	PADI4	1	-0.2724	0.02439	0.1238	3.512e-27	0.306397	0.0216963	0.800272	3.97857e-41	-0.338176	0.0329313	0.765023	2.62366e-23
rs16826443	2	C	0.373	ILMN_1693119	LYPD6B	2	0.0421	0.006234	0.04891	2.602e-11	-0.0349374	0.00629172	0.0979161	3.67752e-08	0.015125	0.0069839	0.398144	0.0306332
rs16832871	1	A	0.06855	ILMN_2323366	SDHC	1	-0.2193	0.01647	0.1665	5.346e-37	0.224008	0.0141004	0.527402	2.12662e-50	-0.181532	0.0110156	0.672463	1.14768e-52
rs16833512	3	A	0.08443	ILMN_1691731	PARP14	3	-0.1706	0.01531	0.1231	4.581e-27	0.132409	0.0166995	0.746189	6.39049e-15	-0.0555162	0.0114691	0.886326	1.55792e-06
rs1683565	19	G	0.2881	ILMN_1730307	MED16	19	0.2195	0.01212	0.2699	1.282e-62	0.219591	0.0120227	0.73481	8.0276e-64	0.215866	0.00994898	0.818679	3.00005e-82
rs1683565	19	G	0.2881	ILMN_1800451	MED16	19	0.1237	0.01182	0.1099	2.97e-24	0.12653	0.01197	0.615548	1.00173e-24	0.169431	0.00934013	0.907817	9.60277e-62
rs16849303	3	A	0.4486	ILMN_1665123	NMNAT3	3	-0.07203	0.007365	0.09723	1.606e-21	0.0477332	0.00675937	0.127051	3.24203e-12	-0.051863	0.0055886	0.220117	1.59115e-19
rs16858223	2	T	0.05237	ILMN_1737514	KYNU	2	0.1768	0.02336	0.06062	9.341e-14	0.160542	0.0203301	0.54782	8.13732e-15	0.180706	0.0199202	0.705711	9.15819e-19
rs16858327	3	C	0.1788	ILMN_1711573	CD96	3	0.1038	0.01055	0.09843	8.859e-22	-0.091129	0.00973844	0.623145	6.0692e-20	0.0825786	0.00812691	0.868159	7.01585e-23
rs16859134	3	C	0.05438	ILMN_2175020	RPL32P3	3	-0.1581	0.01701	0.0886	1.147e-19	0.0873188	0.0135905	0.59732	2.11382e-10	-0.0506974	0.0146511	0.457383	0.000568508
rs16859532	1	G	0.2059	ILMN_2386008	MPZL1	1	0.1159	0.01548	0.05939	1.69e-13	0.0769769	0.0141978	0.564025	7.54612e-08	0.0721497	0.0112105	0.632044	2.12697e-10
rs16869914	7	C	0.09183	ILMN_1735220	CAV2	7	0.1096	0.0136	0.06833	2.437e-15	0.040945	0.0103872	0.0789892	8.69886e-05	0.0779286	0.00964535	0.220058	2.4314e-15
rs16872345	5	C	0.1108	ILMN_1694259	NSA2	5	0.1844	0.01255	0.1956	6.428e-44	-0.193234	0.00994793	0.839509	1.09731e-70	0.320647	0.0100159	0.906614	7.83801e-145
rs16872345	5	C	0.1108	ILMN_2103295	NSA2	5	0.1569	0.0116	0.1708	4.934e-38	-0.1891	0.00985466	0.815178	2.81542e-69	0.312487	0.0103971	0.887314	6.31841e-133
rs16874653	7	G	0.3112	ILMN_1731714	CREB5	7	-0.1004	0.01305	0.06246	3.855e-14	-0.128317	0.0126389	0.73983	5.01846e-23	-0.126677	0.0121841	0.871945	8.11194e-24
rs16879646	6	C	0.08317	ILMN_2148847	AKIRIN2	6	0.1136	0.01199	0.0919	2.368e-20	-0.0932705	0.0115551	0.737386	2.15921e-15	0.0861581	0.0104039	0.836638	5.18803e-16
rs16881727	6	C	0.2497	ILMN_1699772	RRAGD	6	0.2249	0.01199	0.2837	2.369e-66	-0.166339	0.00982669	0.692975	3.73773e-56	0.180407	0.00967827	0.780669	1.50172e-64
rs16883896	6	A	0.1401	ILMN_1724907	NUDT3	6	0.08607	0.009309	0.08791	1.686e-19	-0.10271	0.0101795	0.515305	8.93037e-23	0.0791046	0.00943409	0.636725	2.31889e-16
rs16888392	6	A	0.1521	ILMN_2346997	RAB23	6	0.2999	0.01111	0.4505	1.361e-117	-0.179655	0.0108027	0.472816	1.71132e-54	0.172128	0.0103857	0.506158	3.60006e-53
rs16888392	6	A	0.1521	ILMN_1667417	RAB23	6	0.09674	0.008604	0.1246	1.646e-27	-0.0404134	0.00900438	0.142227	8.09431e-06	0.0550502	0.00792937	0.384422	8.0374e-12
rs16891234	4	C	0.2296	ILMN_1668312	SLC2A9	4	0.06852	0.00887	0.06298	3.005e-14	-0.030767	0.00890864	0.425048	0.000578398	0.0608995	0.00724934	0.664742	2.05092e-16
rs16891417	6	T	0.05136	ILMN_1716195	HIST1H2BG	6	0.1335	0.02093	0.04382	2.859e-10	0.158746	0.0213002	0.246736	2.10887e-13	0.474627	0.0252611	0.522344	2.17957e-65
rs16891467	6	C	0.1435	ILMN_1756849	HIST1H2AE	6	-0.1171	0.01359	0.07715	3.138e-17	-0.0631979	0.0113271	0.455426	3.17604e-08	-0.122218	0.015242	0.428471	3.85187e-15
rs16893330	4	G	0.1012	ILMN_1903049	FLJ39653	4	0.1391	0.01246	0.1231	3.555e-27	0.0591536	0.0133191	0.327112	1.00306e-05	-0.0404078	0.00605579	0.390719	4.72779e-11
rs16896340	8	A	0.1365	ILMN_1694840	MATN2	8	-0.06776	0.01106	0.04054	1.359e-09	0.0308628	0.00917523	0.170018	0.000800805	-0.0568247	0.00889798	0.487368	2.89942e-10
rs16901453	8	G	0.08207	ILMN_1670807	FAM84B	8	-0.2008	0.01523	0.1636	2.305e-36	-0.160074	0.0130395	0.718274	3.46654e-32	-0.162687	0.0122619	0.755505	2.04976e-36
rs16910075	12	A	0.2126	ILMN_1691339	CLEC1A	12	0.07289	0.01103	0.04694	6.818e-11	-0.0257797	0.00843098	0.421019	0.00229478	0.038407	0.00567266	0.749192	2.50297e-11
rs16910410	9	A	0.1475	ILMN_1735765	RAB14	9	-0.05036	0.008078	0.04193	7.017e-10	0.0444399	0.00875152	0.143361	4.61866e-07	-0.070548	0.00821839	0.196698	4.8256e-17
rs1691052	5	G	0.1254	ILMN_1793241	SRD5A1	5	0.0797	0.01077	0.05808	3.165e-13	-0.0656619	0.00953246	0.59924	1.04693e-11	0.0616787	0.00719896	0.63447	5.49932e-17
rs16910858	9	G	0.1762	ILMN_2107991	HABP4	9	-0.07413	0.01166	0.04355	3.253e-10	0.110322	0.0119321	0.366696	1.58839e-19	-0.111686	0.0104137	0.533903	3.79669e-25
rs16917417	9	A	0.1979	ILMN_1738491	SNX30	9	-0.05776	0.007782	0.05841	2.704e-13	0.0305468	0.00636232	0.633158	1.84046e-06	0.0224533	0.0058226	0.759342	0.000124517
rs16921966	9	A	0.2258	ILMN_1778173	AK3	9	-0.06106	0.009436	0.04513	1.606e-10	0.0497003	0.00908584	0.71943	5.80027e-08	-0.0241183	0.00919571	0.634072	0.00888971
rs16924529	9	A	0.06105	ILMN_1758673	SLC44A1	9	-0.1001	0.01485	0.04874	2.901e-11	0.0777396	0.0143032	0.606555	7.01774e-08	-0.0283163	0.0100042	0.682471	0.00476634
rs16927294	9	C	0.2925	ILMN_1660871	NEK6	9	-0.07132	0.008032	0.08156	3.637e-18	-0.0548949	0.00716309	0.508059	4.58722e-14	-0.0452735	0.00621013	0.353902	7.51834e-13
rs16928081	11	T	0.05639	ILMN_1760449	TSPAN32	11	0.1641	0.01941	0.07447	1.157e-16	0.113461	0.0171899	0.617775	6.91883e-11	0.124947	0.0162186	0.750577	3.95391e-14
rs16937853	8	T	0.2962	ILMN_1741404	MSC	8	0.1106	0.01107	0.1012	2.426e-22	-0.0261023	0.00679533	0.191377	0.000130831	0.0968511	0.0102207	0.423808	2.99169e-20
rs16948889	15	G	0.1782	ILMN_1743065	PTPLAD1	15	-0.1225	0.0103	0.1374	2.266e-30	-0.0490261	0.00993666	0.63776	9.56823e-07	-0.0811549	0.00801211	0.792504	9.38318e-23
rs16949649	17	C	0.4022	ILMN_1741133	NME1	17	0.178	0.008587	0.3263	3.965e-78	-0.166376	0.00764269	0.732012	4.62336e-85	0.192711	0.00734798	0.849121	1.51566e-109
rs16952242	16	A	0.3147	ILMN_2377240	AKTIP	16	0.1374	0.007602	0.2689	2.023e-62	-0.159527	0.0070487	0.808429	1.7363e-90	0.128626	0.00702258	0.761754	9.98269e-63
rs16952242	16	A	0.3147	ILMN_1665982	AKTIP	16	0.06839	0.01024	0.04785	4.207e-11	-0.0777776	0.010149	0.630658	4.58662e-14	0.0669757	0.00838865	0.83039	4.98697e-15
rs16959021	15	G	0.147	ILMN_1815479	NOP10	15	0.2297	0.01212	0.2879	1.645e-67	0.32078	0.0110006	0.729197	7.17076e-133	0.280297	0.0120396	0.799122	1.06779e-91
rs16961507	17	C	0.1495	ILMN_1675617	NT5M	17	0.4741	0.01697	0.4679	8.749e-124	0.436254	0.0159726	0.615871	9.993e-121	0.276965	0.013629	0.687043	3.51255e-74
rs16961507	17	C	0.1495	ILMN_1655525	FLCN	17	0.3575	0.01563	0.3707	2.165e-91	0.249799	0.0135599	0.491499	9.67461e-65	0.282305	0.0139982	0.590669	2.76873e-73
rs16961507	17	C	0.1495	ILMN_1814952	FLCN	17	0.2005	0.01067	0.2843	1.629e-66	0.124197	0.0090012	0.288047	1.69753e-39	0.131055	0.00921302	0.448303	4.74741e-41
rs16961507	17	C	0.1495	ILMN_1683390	"PLD6;FLCN"	17	0.1462	0.012	0.1432	1.13e-31	0.113633	0.0097049	0.333681	1.29415e-29	0.122493	0.0100054	0.450018	1.11458e-31
rs16962699	18	A	0.05035	ILMN_1655165	RNF138	18	-0.4046	0.02562	0.2192	1.098e-49	0.251229	0.0274742	0.657623	3.77272e-19	-0.32889	0.0247705	0.684284	1.84083e-36
rs16962700	18	C	0.1111	ILMN_1747192	RNF125	18	-0.08748	0.01269	0.05099	1.019e-11	0.0357148	0.0128833	0.473171	0.00568083	-0.0423076	0.00882267	0.748741	1.94099e-06
rs16963154	19	T	0.06747	ILMN_1664920	C19ORF12	19	0.1712	0.01413	0.1418	2.306e-31	0.11185	0.0130592	0.681111	4.51509e-17	0.128406	0.0124733	0.867466	2.0794e-23
rs16966358	17	C	0.06162	ILMN_1758173	TMEM99	17	0.1547	0.0165	0.09026	5.572e-20	-0.180966	0.0162836	0.491453	5.19992e-27	0.140157	0.01732	0.654695	2.2062e-15
rs16970811	17	C	0.06848	ILMN_1794677	TMC6	17	0.1237	0.01697	0.05643	6.987e-13	0.194534	0.0153951	0.62473	7.29589e-34	0.117465	0.012649	0.845539	1.50834e-19
rs16973631	18	T	0.1289	ILMN_2363621	RBBP8	18	0.1473	0.01261	0.1333	1.882e-29	0.111646	0.0125658	0.604768	3.31455e-18	0.0959951	0.0103531	0.61883	1.70365e-19
rs16978475	18	C	0.05942	ILMN_1805561	SLC14A1	18	0.1731	0.02187	0.06591	7.3e-15	-0.213001	0.0200088	0.831641	4.91192e-25	0.238745	0.0179626	0.881462	1.5838e-36
rs16979815	20	T	0.1707	ILMN_1708016	FAM210B	20	0.1313	0.0174	0.06045	1.118e-13	0.166373	0.0172548	0.863322	5.04291e-21	0.162745	0.0154081	0.926597	1.74692e-24
rs16985368	19	G	0.1169	ILMN_1709451	TFPT	19	-0.1096	0.0124	0.08094	5.146e-18	-0.110397	0.0128839	0.445342	4.38164e-17	-0.112783	0.0106857	0.695542	1.87722e-24
rs16987156	22	T	0.1586	ILMN_1739641	MTMR3	22	0.07828	0.01007	0.06369	2.134e-14	0.11187	0.00829428	0.814568	5.83933e-38	0.0749922	0.00880824	0.880952	8.42574e-17
rs16991187	22	A	0.1038	ILMN_1671932	SAMM50	22	-0.1397	0.01012	0.1769	2.048e-39	0.172562	0.00943981	0.858242	6.51566e-64	-0.186486	0.00972377	0.791556	1.33954e-67
rs17000733	4	A	0.4109	ILMN_2381758	G3BP2	4	-0.08643	0.008064	0.1145	2.74e-25	0.0483158	0.00870647	0.533523	3.74962e-08	-0.0774569	0.00658248	0.80267	1.44009e-29
rs17002418	4	G	0.06143	ILMN_1879480	CCNG2	4	-0.1045	0.01561	0.04802	3.869e-11	-0.0743407	0.0134787	0.558471	4.52387e-08	-0.0649017	0.0129692	0.742057	6.91541e-07
rs17003208	22	T	0.1007	ILMN_2308582	CYB5R3	22	-0.108	0.01206	0.0828	1.979e-18	-0.119362	0.0121963	0.683353	1.39323e-21	-0.0996989	0.00947058	0.666126	2.42317e-24
rs17013237	2	G	0.0997	ILMN_1727045	RASGRP3	2	0.1169	0.01636	0.05439	1.849e-12	0.0684325	0.0145058	0.606009	2.75702e-06	0.027959	0.0132443	0.706351	0.0350848
rs17015234	4	A	0.3766	ILMN_1776435	GPRIN3	4	0.07972	0.009094	0.07963	9.335e-18	-0.0309777	0.00808393	0.531734	0.000135745	0.0374227	0.00823308	0.351855	6.34119e-06
rs17019726	1	G	0.1665	ILMN_2330371	TATDN3	1	-0.1042	0.01094	0.09282	1.576e-20	-0.0787855	0.0102771	0.438852	4.50226e-14	-0.0802362	0.0109488	0.634973	5.76774e-13
rs17025028	12	G	0.0715	ILMN_1690342	LTA4H	12	-0.2681	0.02528	0.1124	8.041e-25	0.230028	0.0226859	0.542737	5.64882e-23	-0.28515	0.01732	0.705904	1.39461e-52
rs17029181	3	G	0.09517	ILMN_1710124	CMTM8	3	-0.2883	0.0289	0.1008	2.739e-22	-0.241707	0.0263946	0.362773	3.37065e-19	-0.251074	0.0230846	0.533519	9.02418e-26
rs17035375	2	T	0.2714	ILMN_1795762	PLEK	2	0.05747	0.008783	0.046	1.015e-10	0.0478583	0.00865713	0.790244	4.21597e-08	0.0902711	0.00773348	0.824308	3.71911e-29
rs17036821	3	T	0.07351	ILMN_1746393	TSEN2	3	0.1286	0.01495	0.0769	3.544e-17	0.104876	0.0132821	0.618367	8.17988e-15	0.112616	0.00981415	0.633774	2.67427e-28
rs17040773	2	C	0.2251	ILMN_1804812	ANAPC1	2	0.05921	0.007883	0.05975	1.42e-13	0.0212556	0.00832581	0.640176	0.0108413	0.0441309	0.00841299	0.780728	2.00273e-07
rs17053931	8	A	0.2004	ILMN_1653612	KCTD9	8	-0.05988	0.009852	0.03994	1.804e-09	0.04061	0.00971065	0.527989	3.1661e-05	-0.0461636	0.00755838	0.622993	1.58577e-09
rs17054576	4	T	0.1269	ILMN_1813400	CBR4	4	0.08674	0.01105	0.06489	1.197e-14	0.0757816	0.011488	0.698607	7.09372e-11	0.1015	0.0101023	0.627267	1.96304e-22
rs17060521	4	G	0.1606	ILMN_2166457	HPGD	4	0.1225	0.01333	0.08686	2.705e-19	0.0749377	0.0113039	0.294897	5.74091e-11	0.0922725	0.0102723	0.454477	1.91163e-18
rs1707761	12	T	0.2749	ILMN_1695812	KRT72	12	-0.7744	0.03149	0.4051	3.073e-102	-0.359258	0.0181907	0.462946	1.21555e-72	-0.366502	0.0200997	0.479839	2.86629e-62
rs1707761	12	T	0.2749	ILMN_1672120	KRT73	12	-0.3982	0.01934	0.3231	2.647e-77	-0.1752	0.0118564	0.470061	1.7209e-44	-0.185669	0.0111346	0.484795	1.02878e-53
rs170881	6	G	0.3907	ILMN_2115125	CTGF	6	-0.03988	0.006776	0.03755	5.613e-09	-0.0218022	0.00617472	0.223408	0.000434751	-0.0498069	0.00648773	0.311445	4.80752e-14
rs17091117	12	T	0.08308	ILMN_1659082	ZCRB1	12	-0.09716	0.01355	0.05474	1.567e-12	-0.0796029	0.0134067	0.386188	4.0984e-09	-0.0804203	0.0129499	0.467727	8.55125e-10
rs1709620	3	A	0.2208	ILMN_1711886	ALG3	3	0.08232	0.009079	0.08484	7.632e-19	-0.0500207	0.00809885	0.733673	9.84374e-10	0.0539587	0.0068934	0.785916	1.59757e-14
rs17103873	11	A	0.08359	ILMN_1722158	CASP5	11	0.2458	0.02117	0.1318	4.121e-29	-0.178584	0.0175657	0.563883	4.40753e-23	0.178081	0.0168674	0.707601	1.82308e-24
rs17103873	11	A	0.08359	ILMN_2326509	CASP1	11	0.1037	0.01479	0.05242	4.749e-12	-0.0990489	0.0142372	0.779432	6.59733e-12	0.0694549	0.0117118	0.808119	4.5174e-09
rs1710398	19	C	0.4446	ILMN_1747622	CD33	19	0.07713	0.00983	0.06483	1.232e-14	0.0659985	0.00935654	0.569397	3.42525e-12	0.0738525	0.00795187	0.750939	1.49576e-19
rs17104103	14	C	0.06244	ILMN_1797310	ATP6V1D	14	0.09303	0.01509	0.04106	1.062e-09	-0.0945805	0.0137514	0.672988	1.12181e-11	0.0991168	0.011373	0.695173	1.69223e-17
rs17111255	11	A	0.1254	ILMN_2198812	FDX1	11	0.05966	0.009218	0.04504	1.599e-10	-0.0353378	0.00920982	0.158588	0.000133072	0.0725919	0.00839606	0.468178	2.94764e-17
rs17112674	10	C	0.3157	ILMN_1788213	FRAT2	10	0.1068	0.007422	0.1892	2.245e-42	-0.11473	0.00698078	0.847551	2.08426e-53	0.114051	0.0074397	0.888561	1.24803e-46
rs17117873	1	T	0.1823	ILMN_1739001	TACSTD2	1	0.4505	0.01205	0.6115	1.618e-184	0.31726	0.00935134	0.650052	3.16454e-164	0.722866	0.0124493	0.836454	2.86916e-287
rs17122159	14	T	0.1868	ILMN_2385278	DCAF4	14	0.1722	0.01217	0.1841	3.651e-41	-0.137751	0.0108448	0.521304	3.57232e-34	0.133018	0.00864409	0.614366	6.24603e-47
rs17125401	12	C	0.1331	ILMN_1738750	TFCP2	12	-0.1426	0.008788	0.2289	4.741e-52	0.156801	0.0107443	0.516055	1.53154e-43	-0.164166	0.00795038	0.680664	4.37172e-76
rs17126040	8	C	0.1887	ILMN_1690487	PCM1	8	-0.0714	0.009248	0.06303	3.129e-14	0.0876927	0.00874789	0.641955	1.62434e-22	-0.0572003	0.00733964	0.815214	2.05599e-14
rs17132741	7	C	0.1324	ILMN_1699358	GNA12	7	-0.09494	0.01174	0.06856	2.03e-15	0.0331296	0.00732201	0.274202	6.84237e-06	-0.0485375	0.00944185	0.381316	3.4537e-07
rs17134635	10	C	0.2306	ILMN_1713124	AKR1C3	10	-0.1416	0.01542	0.08668	2.951e-19	-0.0792174	0.0143828	0.605516	4.71767e-08	-0.138295	0.017746	0.630866	2.06066e-14
rs1713478	16	A	0.1219	ILMN_1662865	CPPED1	16	0.1322	0.01427	0.08818	1.409e-19	-0.114833	0.0163346	0.719648	4.02555e-12	-0.045391	0.018865	0.890768	0.0163525
rs17137242	16	C	0.3555	ILMN_1700238	ZNF500	16	0.06006	0.00863	0.05172	6.624e-12	-0.0399303	0.00763147	0.598191	2.07423e-07	-0.0174605	0.0064347	0.587765	0.00680278
rs1713959	4	T	0.4003	ILMN_2062468	IGFBP7	4	0.08446	0.0119	0.05367	2.611e-12	0.0525222	0.0101911	0.587715	3.12618e-07	-0.0498356	0.00927559	0.625135	1.02093e-07
rs17146964	11	G	0.2157	ILMN_1805395	LTBP3	11	0.07069	0.009918	0.05418	2.111e-12	0.0941626	0.0093825	0.770637	1.46204e-22	0.079512	0.0102844	0.856992	3.23903e-14
rs17152072	7	A	0.05909	ILMN_1676515	IMPDH1	7	0.09308	0.01441	0.04504	1.716e-10	-0.0786197	0.014844	0.858295	1.47857e-07	0.0752449	0.012458	0.920227	2.37299e-09
rs17153755	8	G	0.3917	ILMN_1715680	NEIL2	8	0.1013	0.01029	0.09849	8.572e-22	0.0880846	0.0111814	0.377493	9.38167e-15	0.0963222	0.0093289	0.475918	1.57026e-23
rs1715450	11	C	0.4738	ILMN_1752932	MPZL2	11	-0.2639	0.01137	0.3777	1.536e-93	-0.226956	0.00995595	0.715919	1.59457e-91	0.189184	0.00966915	0.709013	8.15344e-70
rs17161326	7	A	0.1641	ILMN_2282641	TBXAS1	7	-0.07838	0.01134	0.05108	9.026e-12	0.0777587	0.0112435	0.696337	8.70096e-12	-0.056345	0.0150923	0.713618	0.000202508
rs17162315	1	A	0.1636	ILMN_1668270	ZDHHC18	1	0.06647	0.01087	0.04041	1.447e-09	-0.0928905	0.0101405	0.852103	3.28929e-19	0.0727723	0.00825666	0.929644	7.61658e-18
rs17164847	7	G	0.2087	ILMN_1791530	CPA5	7	0.2203	0.009371	0.3838	2.33e-95	0.0930343	0.00807392	0.18536	8.6346e-29	0.217826	0.00839071	0.557117	6.3294e-108
rs17171212	7	C	0.2311	ILMN_1675797	EPDR1	7	-0.1521	0.01182	0.1573	6.783e-35	0.08759	0.00983086	0.453268	2.69842e-18	-0.116099	0.00832394	0.450054	1.09515e-39
rs17171767	5	C	0.3691	ILMN_1799688	CDC23	5	-0.05995	0.008328	0.05514	1.293e-12	0.0463728	0.00805665	0.545615	1.1744e-08	0.0129468	0.00715676	0.668481	0.0708261
rs17182707	3	G	0.4305	ILMN_1758323	ACPP	3	0.1437	0.01184	0.1423	1.758e-31	0.138964	0.0108666	0.439325	1.39572e-34	-0.0886866	0.00836134	0.541078	1.15308e-24
rs17183628	17	C	0.2145	ILMN_1779182	TMEM98	17	0.122	0.01134	0.1153	1.843e-25	-0.0868856	0.00927946	0.211961	5.78429e-20	0.0921069	0.00845095	0.55926	7.26496e-26
rs17191421	15	T	0.2866	ILMN_2346460	NARG2	15	0.06803	0.00835	0.06969	1.266e-15	0.0516315	0.00824053	0.469261	5.70174e-10	0.0771738	0.00761625	0.520879	9.07086e-23
rs1719273	15	C	0.388	ILMN_1813139	ANKDD1A	15	0.5719	0.01277	0.6936	8.741e-230	0.524417	0.00997274	0.79501	2.46334e-279	-0.408832	0.00886602	0.779199	2.97043e-226
rs17203132	3	G	0.06697	ILMN_1774800	POGLUT1	3	0.1593	0.01857	0.07651	4.275e-17	0.149338	0.0228231	0.469937	9.98353e-11	0.16889	0.0137656	0.660967	8.48775e-32
rs17221100	4	G	0.2563	ILMN_2391512	NAAA	4	0.2998	0.01243	0.3956	3.414e-99	0.289358	0.0115449	0.564247	4.59748e-106	0.2354	0.0107385	0.609268	1.41393e-83
rs17221100	4	G	0.2563	ILMN_1668605	NAAA	4	0.2519	0.01242	0.3165	1.983e-75	0.223651	0.0122508	0.494388	9.02932e-64	0.204491	0.0098791	0.648564	2.21657e-76
rs17230060	7	G	0.1586	ILMN_1790555	CCDC146	7	-0.2712	0.01383	0.3022	2.02e-71	-0.174771	0.0106702	0.484571	4.2401e-53	-0.206796	0.0109755	0.539646	1.09527e-65
rs17243023	5	T	0.1123	ILMN_2098616	C5ORF39	5	0.08031	0.01225	0.04615	9.454e-11	0.0520028	0.0106877	0.821371	1.34172e-06	0.057228	0.0105272	0.813988	7.25865e-08
rs17250773	4	G	0.08812	ILMN_1656560	PARM1	4	-0.1304	0.01498	0.07865	1.512e-17	-0.0947987	0.0139907	0.354593	2.20688e-11	-0.0663227	0.0143328	0.556167	4.32799e-06
rs17252533	3	T	0.3313	ILMN_1669888	CSTA	3	0.1795	0.01009	0.2628	8.375e-61	0.14306	0.00939625	0.573766	7.5661e-47	0.126816	0.00783398	0.710125	4.08592e-51
rs17254	7	A	0.3696	ILMN_1878885		7	-0.1595	0.01619	0.09851	8.48e-22	0.0835493	0.00915248	0.209412	4.30532e-19	-0.135367	0.0113108	0.360557	1.88033e-30
rs17300022	7	C	0.1324	ILMN_1692191	GNA12	7	-0.3176	0.02015	0.2187	1.466e-49	0.30718	0.0216629	0.775931	2.02261e-41	-0.199754	0.0166709	0.756251	1.62455e-30
rs17305332	19	C	0.3469	ILMN_2038772	RPS9	19	-0.1158	0.006405	0.269	1.939e-62	0.122151	0.00634072	0.905265	9.96487e-70	-0.134048	0.00602837	0.909563	1.90304e-85
rs17312971	1	C	0.2422	ILMN_1763670	TM2D1	1	0.06777	0.008988	0.06017	1.159e-13	-0.0463586	0.00743454	0.482329	6.85447e-10	0.0772006	0.00730817	0.695028	1.72607e-24
rs1732103	4	C	0.3721	ILMN_1719158	CTBP1	4	-0.0878	0.0122	0.05513	1.3e-12	0.0692528	0.0123809	0.541448	2.93525e-08	-0.0615588	0.00797691	0.822649	3.59236e-14
rs1732115	4	A	0.1123	ILMN_2140700	CRIPAK	4	0.3875	0.01922	0.314	1.036e-74	-0.38389	0.0170337	0.672338	6.92662e-90	-0.361877	0.0179299	0.779218	2.24663e-73
rs1732115	4	A	0.1123	ILMN_1810225	KIAA1530	4	0.1523	0.01589	0.09384	8.626e-21	-0.205957	0.0151073	0.478659	1.11942e-38	-0.0947843	0.0148515	0.576085	2.97461e-10
rs17322313	12	C	0.2805	ILMN_1673030	CMKLR1	12	0.04774	0.007605	0.04249	5.373e-10	0.0290468	0.00758504	0.229865	0.000137124	0.0272139	0.00567926	0.362718	1.97444e-06
rs17332620	20	T	0.1531	ILMN_1693192	PI3	20	-0.3906	0.03928	0.1002	3.674e-22	-0.339382	0.0392858	0.373285	2.48672e-17	-0.395977	0.0418835	0.543907	3.60649e-20
rs17344072	2	T	0.2497	ILMN_1661335	SPTBN1	2	0.09663	0.01041	0.08845	1.238e-19	0.027138	0.00930519	0.39808	0.00362665	-0.0714411	0.00929168	0.725373	4.41788e-14
rs17346661	1	G	0.3711	ILMN_1733174		1	0.06801	0.01065	0.04406	2.799e-10	0.0798046	0.0170406	0.188898	3.24989e-06	0.00518479	0.0392287	0.488384	0.894885
rs1735166	8	G	0.3842	ILMN_2300396	COMMD5	8	0.06368	0.007756	0.07055	7.744e-16	0.0361064	0.00725488	0.515671	7.715e-07	0.0717458	0.00578713	0.777248	2.22874e-32
rs17361805	1	T	0.3087	ILMN_1810915	FAAH	1	0.08568	0.01039	0.07108	6e-16	0.0566236	0.00913586	0.580549	8.62688e-10	0.0333466	0.00653627	0.639988	4.21688e-07
rs17369441	1	T	0.07323	ILMN_1699100	SOAT1	1	-0.1381	0.01537	0.08358	1.542e-18	-0.107806	0.0135997	0.449523	6.47694e-15	-0.165855	0.0124243	0.747556	8.40398e-37
rs17380117	20	G	0.1893	ILMN_1779257	CD40	20	0.09254	0.01128	0.07039	8.364e-16	0.0425339	0.00888079	0.485469	1.94898e-06	0.0707029	0.00928986	0.57391	7.76806e-14
rs17384809	15	A	0.2951	ILMN_1655469	TSPAN3	15	0.1082	0.01033	0.1098	2.995e-24	-0.0748051	0.00929044	0.578741	2.5152e-15	0.118283	0.00825364	0.819564	1.41558e-41
rs17384809	15	A	0.2951	ILMN_1790549	TSPAN3	15	0.07811	0.01093	0.05438	1.862e-12	-0.0507654	0.00932237	0.472047	6.63044e-08	0.0531195	0.00838946	0.750419	4.06443e-10
rs17391823	1	C	0.3404	ILMN_1692790	ITGB3BP	1	0.06757	0.007993	0.07448	1.151e-16	0.0616805	0.00867179	0.334644	2.28639e-12	0.133109	0.00751418	0.699436	2.21677e-59
rs17396518	8	G	0.435	ILMN_1677723	ANGPT1	8	-0.2113	0.01245	0.2448	3.893e-56	0.113073	0.00923023	0.445842	4.55708e-32	-0.068781	0.00653454	0.451161	2.45639e-24
rs17396518	8	G	0.435	ILMN_2086890	ANGPT1	8	-0.08352	0.00824	0.1037	6.395e-23	0.0661602	0.00846736	0.266447	1.51586e-14	-0.0423712	0.00662803	0.390282	2.78484e-10
rs17400685	5	A	0.1507	ILMN_1783627		5	-0.0735	0.01055	0.05186	6.372e-12	0.0623267	0.0100823	0.179084	9.51839e-10	0.0391541	0.00827555	0.196113	2.64274e-06
rs17401719	5	C	0.3333	ILMN_1672947		5	0.09068	0.01071	0.07464	1.063e-16	-0.0563377	0.0110528	0.879913	4.18629e-07	0.0724624	0.00924281	0.926695	1.45917e-14
rs17401719	5	C	0.3333	ILMN_1752145	ERAP1	5	0.07809	0.008401	0.08865	1.118e-19	-0.0345538	0.0069906	0.49623	9.14576e-07	0.0647902	0.00602566	0.418269	2.92768e-25
rs17410853	3	T	0.3847	ILMN_1677534	SCAP	3	-0.09375	0.01135	0.07141	5.115e-16	-0.085661	0.0101458	0.650565	1.195e-16	-0.0365303	0.00735754	0.832047	8.42029e-07
rs17412368	1	G	0.4662	ILMN_2234956	LEPR	1	-0.05784	0.008419	0.05062	1.213e-11	-0.0525193	0.00766669	0.500269	1.34808e-11	-0.0871478	0.00787304	0.664152	1.41697e-26
rs174372	6	A	0.1939	ILMN_1701514	TRAF3IP2	6	-0.0575	0.009516	0.03949	2.234e-09	0.0605056	0.00809521	0.663818	1.8082e-13	0.0489054	0.00689001	0.855317	2.82042e-12
rs17439752	9	G	0.1183	ILMN_1699537	C9ORF135	9	0.1814	0.01074	0.2433	9.615e-56	0.0587627	0.00991241	0.0812404	4.32986e-09	0.296675	0.0108365	0.547172	1.4254e-116
rs17444095	2	C	0.254	ILMN_1766981	UNC50	2	-0.06276	0.007051	0.082	3.07e-18	0.0682863	0.00636784	0.783018	2.31964e-25	-0.0699555	0.00652008	0.724808	3.64332e-25
rs17451490	7	A	0.08157	ILMN_1672605	C7ORF41	7	-0.1751	0.01871	0.08981	6.334e-20	0.17945	0.0191837	0.721737	6.24699e-20	-0.117663	0.0333985	0.844992	0.000451201
rs174577	11	A	0.3016	ILMN_1786759	C11ORF10	11	0.05841	0.007467	0.06448	1.458e-14	-0.047377	0.00681055	0.816449	6.62587e-12	0.0411112	0.00645004	0.818287	3.1326e-10
rs174589	11	G	0.185	ILMN_1670134	FADS1	11	0.105	0.01241	0.07466	1.094e-16	0.0546038	0.00953424	0.331311	1.38324e-08	0.0688024	0.0106125	0.433672	1.58158e-10
rs174589	11	G	0.185	ILMN_2075065	FADS2	11	0.05013	0.007071	0.05362	2.75e-12	0.0145351	0.00561528	0.0722528	0.00979182	0.0479813	0.00778387	0.525025	1.12888e-09
rs17471480	15	T	0.2911	ILMN_1703327	PSTPIP1	15	0.07873	0.009256	0.07549	7.609e-17	0.0615863	0.00927925	0.592991	5.46494e-11	0.0485057	0.00672311	0.839139	1.26792e-12
rs17476839	19	T	0.3177	ILMN_1759341	MAN2B1	19	-0.06066	0.009561	0.04336	3.556e-10	-0.0480435	0.00885913	0.603679	7.49239e-08	0.0578938	0.00773581	0.841225	1.92686e-13
rs1748952	14	A	0.4869	ILMN_2382309	TCL1B	14	-0.07707	0.01111	0.0515	7.564e-12	0.0389869	0.00833874	0.544496	3.37309e-06	0.069295	0.00972509	0.465617	2.34085e-12
rs17494468	2	A	0.08459	ILMN_2051519	RPL37A	2	-0.3352	0.02707	0.1472	1.34e-32	0.158257	0.031005	0.71769	4.03616e-07	-0.256708	0.0208404	0.896339	5.11338e-32
rs17495262	1	T	0.1415	ILMN_1761844	ZCCHC17	1	0.066	0.009271	0.054	2.236e-12	0.0700734	0.00965807	0.748407	8.50952e-13	0.0361207	0.00812067	0.771469	9.91042e-06
rs17496334	2	C	0.1274	ILMN_1662417	LRPPRC	2	-0.0575	0.008859	0.04529	1.422e-10	-0.0576805	0.0103062	0.521506	2.88338e-08	-0.0534323	0.00879467	0.772286	1.92025e-09
rs17500306	8	C	0.0856	ILMN_1788538	NCALD	8	0.1487	0.01368	0.1174	6.522e-26	-0.129408	0.0135982	0.827295	1.52419e-20	0.136219	0.0118697	0.862377	2.64058e-28
rs17500306	8	C	0.0856	ILMN_2343097	NCALD	8	0.1233	0.01398	0.08051	6.07e-18	-0.119894	0.0140389	0.739936	5.50785e-17	0.106686	0.0119985	0.826509	4.03944e-18
rs17501512	1	C	0.4789	ILMN_1741801	CDC7	1	-0.06717	0.007726	0.07843	1.681e-17	0.0481824	0.0070783	0.435314	1.79625e-11	-0.0594063	0.00565299	0.612991	2.87552e-24
rs175071	14	G	0.4562	ILMN_1693107	MLH3	14	-0.09039	0.007675	0.1351	7.478e-30	-0.0230793	0.00772894	0.296736	0.00290061	-0.0799482	0.00674996	0.249598	6.60557e-30
rs17512962	10	A	0.2694	ILMN_2381899	OPTN	10	-0.1442	0.009643	0.2011	3.08e-45	0.150999	0.00851333	0.835879	9.22954e-61	-0.132504	0.00988288	0.803901	4.43588e-37
rs17512962	10	A	0.2694	ILMN_1773073	PHYH	10	-0.07764	0.01045	0.05848	2.614e-13	0.0718791	0.00989411	0.670002	7.96715e-13	-0.0661321	0.0090115	0.796827	5.36563e-13
rs17515241	7	G	0.2221	ILMN_1697309	NCF1	7	0.09042	0.01493	0.03968	2.044e-09	0.079801	0.0123926	0.812587	1.93052e-10	0.10697	0.0123145	0.848362	2.12874e-17
rs17515241	7	G	0.2221	ILMN_2083333	PMS2P5	7	0.07915	0.0111	0.05417	2.054e-12	0.0507178	0.00892021	0.447716	1.7494e-08	0.0482572	0.00767806	0.724638	5.41395e-10
rs17522912	13	A	0.06149	ILMN_2290808	RPL21	13	-0.1581	0.02685	0.03764	5.47e-09	0.212229	0.0252249	0.844559	1.51061e-16	-0.149939	0.0337915	0.685878	1.0409e-05
rs17524152	14	A	0.4094	ILMN_1807873	SNX6	14	-0.0642	0.007421	0.07774	2.35e-17	0.0611484	0.00694283	0.410165	6.28324e-18	-0.035066	0.00605083	0.836509	9.85467e-09
rs17532346	15	C	0.2996	ILMN_2347592	NMB	15	-0.08995	0.008735	0.1067	1.432e-23	-0.0424462	0.00755997	0.384431	2.6094e-08	-0.0669028	0.00725571	0.55328	2.62755e-19
rs17534123	2	T	0.1027	ILMN_1670172	WDR33	2	-0.1809	0.01066	0.2448	3.859e-56	-0.113637	0.00886611	0.772724	1.01852e-34	-0.0903783	0.00877114	0.839551	1.90547e-23
rs17541794	12	A	0.1354	ILMN_1685260	DNM1L	12	0.08914	0.009933	0.08314	1.676e-18	0.0396217	0.00882468	0.77395	8.03182e-06	0.0554239	0.0110985	0.75621	7.28909e-07
rs1754436	9	C	0.147	ILMN_1728799	FBP1	9	0.1903	0.01407	0.1708	4.834e-38	-0.138813	0.0140521	0.621082	6.10759e-22	-0.12636	0.0161894	0.554356	1.88537e-14
rs17547116	7	C	0.1531	ILMN_1756439	SCRN1	7	-0.09546	0.01077	0.08123	4.285e-18	0.107261	0.0109997	0.549828	1.91171e-21	-0.125769	0.0117392	0.634924	4.22368e-25
rs17553846	13	T	0.2518	ILMN_1812666	DNAJC15	13	-0.3134	0.01054	0.4991	1.887e-135	-0.214289	0.0102141	0.589629	3.73193e-80	-0.270652	0.00834139	0.715378	1.87628e-147
rs17561351	19	G	0.06244	ILMN_1718303	PVRL2	19	1.363	0.02416	0.7819	7.467e-296	0.836848	0.0181488	0.717277	2.63884e-241	0.71395	0.018871	0.679375	1.57622e-179
rs17561351	19	G	0.06244	ILMN_2337336	PVRL2	19	0.4619	0.01607	0.4821	5.122e-129	0.265305	0.014474	0.33811	3.35102e-64	0.353306	0.0140908	0.59797	1.57321e-102
rs17561351	19	G	0.06244	ILMN_2255382	PVRL2	19	0.2424	0.01298	0.282	6.442e-66	0.184041	0.0131781	0.223759	2.45056e-40	0.10681	0.0117261	0.210756	6.71725e-19
rs175628	19	G	0.3862	ILMN_1706779	LIG1	19	0.07418	0.008175	0.08485	7.241e-19	0.038254	0.00766054	0.507146	7.08898e-07	0.0236089	0.00635243	0.646882	0.000216241
rs17569873	20	T	0.2075	ILMN_1767848	PCMTD2	20	-0.1117	0.008708	0.1563	1.161e-34	0.105821	0.0080033	0.884811	1.15513e-36	-0.0851987	0.00847646	0.772743	1.894e-22
rs1757181	6	G	0.3389	ILMN_1651987	CCDC167	6	-0.1884	0.00906	0.3276	1.395e-78	-0.126325	0.00850296	0.61515	6.60166e-45	0.169533	0.00693095	0.835558	8.24815e-99
rs17581498	17	G	0.1108	ILMN_1803194	GALK1	17	-0.07196	0.01095	0.04638	8.469e-11	0.0714245	0.0103512	0.74251	9.66901e-12	-0.0593099	0.00884421	0.852732	3.80745e-11
rs17589359	19	G	0.06848	ILMN_2101034	CAPN12	19	-0.3392	0.02182	0.2139	2.239e-48	-0.246132	0.0210859	0.455662	1.87197e-29	-0.185376	0.0236722	0.505475	1.55823e-14
rs17591965	7	G	0.1984	ILMN_2203544	OR2A9P	7	-0.3583	0.01482	0.3969	1.341e-99	-0.217458	0.0119437	0.460242	1.74375e-63	-0.209593	0.01326	0.436548	4.17966e-49
rs17591965	7	G	0.1984	ILMN_2214473	ARHGEF35	7	-0.2605	0.0124	0.332	7.562e-80	-0.166848	0.010948	0.373829	6.31587e-47	-0.194023	0.0119307	0.403615	1.64439e-51
rs17591965	7	G	0.1984	ILMN_2203549	OR2A9P	7	-0.08798	0.008221	0.1142	3.18e-25	-0.0376595	0.00777154	0.231696	1.47952e-06	-0.0450055	0.00688667	0.387673	1.1386e-10
rs17600636	2	C	0.4285	ILMN_1792672	POLR2D	2	0.06897	0.007739	0.08211	2.782e-18	-0.0452345	0.00766167	0.459855	4.98862e-09	0.0270113	0.00599376	0.589086	7.58441e-06
rs17600797	4	A	0.217	ILMN_1696330	GUF1	4	0.05353	0.008079	0.0471	6.001e-11	-0.0395037	0.00677708	0.245789	7.7122e-09	0.054398	0.00590889	0.514801	2.97089e-19
rs17614529	15	G	0.1405	ILMN_1772798	ARPP19	15	-0.05644	0.009389	0.03909	2.698e-09	0.07947	0.00953425	0.778687	2.80079e-16	-0.0558456	0.00933172	0.723492	3.29036e-09
rs17616841	6	A	0.09919	ILMN_1815121	PLAGL1	6	-0.1561	0.01525	0.1055	2.567e-23	0.094752	0.0147899	0.450744	2.37423e-10	-0.075232	0.0151357	0.468546	8.1928e-07
rs17617000	11	G	0.1193	ILMN_1800008	ACAT1	11	0.1333	0.0131	0.1044	4.387e-23	0.0976633	0.0132376	0.597889	3.5984e-13	0.16878	0.00957308	0.781628	6.42203e-59
rs17619330	4	T	0.2936	ILMN_1782273	N4BP2	4	-0.315	0.009376	0.5596	2.511e-160	-0.135416	0.0075793	0.460396	1.64697e-61	-0.234983	0.00703313	0.669156	2.86335e-153
rs17619821	17	A	0.4325	ILMN_1756701	DHRS11	17	-0.06691	0.007742	0.0776	2.521e-17	0.0442305	0.00812112	0.328485	6.60153e-08	-0.0333456	0.00640653	0.338211	2.47609e-07
rs17627049	6	A	0.2346	ILMN_2385866	PHF1	6	-0.1477	0.01155	0.1554	1.865e-34	0.0925571	0.0109248	0.486789	9.47625e-17	0.0232385	0.00819239	0.569935	0.00467636
rs17628958	3	C	0.2563	ILMN_1682494	RSRC1	3	-0.1588	0.00916	0.253	3.072e-58	0.0797909	0.00881021	0.487898	7.90278e-19	-0.145696	0.00823244	0.648491	2.73984e-59
rs17629999	4	C	0.1088	ILMN_1667707	SPCS3	4	-0.09419	0.01197	0.06514	1.058e-14	-0.0307488	0.00774837	0.588858	7.79889e-05	-0.0809922	0.00867378	0.706047	9.77293e-20
rs1763559	14	A	0.2585	ILMN_2113126	RNASE3	14	0.4424	0.02373	0.2866	1.888e-65	0.493954	0.0237779	0.73373	6.94092e-79	-0.285296	0.021019	0.710965	7.13205e-38
rs1763559	14	A	0.2585	ILMN_1730628	RNASE2	14	0.3205	0.02143	0.2055	3.739e-45	-0.493985	0.0259625	0.656774	2.59743e-68	-0.307598	0.0234682	0.567352	1.17446e-35
rs17644227	18	A	0.3236	ILMN_2352724	PIGN	18	-0.08883	0.007587	0.1339	1.522e-29	0.0434045	0.00767487	0.383175	2.07548e-08	-0.0831519	0.0059606	0.67171	1.06224e-39
rs17649248	5	A	0.2014	ILMN_2225577	POC5	5	0.07807	0.009936	0.065	1.132e-14	-0.0672528	0.00873065	0.450651	3.43322e-14	-0.00640668	0.00577933	0.641151	0.267961
rs17650301	17	C	0.3147	ILMN_1805344	DDX5	17	-0.06411	0.007257	0.08078	5.339e-18	-0.0827097	0.00654943	0.799163	7.92388e-34	-0.0819426	0.00707949	0.809564	9.91993e-29
rs17652351	18	G	0.1662	ILMN_2207328	TPGS2	18	-0.518	0.01892	0.4577	4.073e-120	-0.639669	0.0191409	0.794957	6.71123e-161	-0.558275	0.0152265	0.831679	1.14944e-172
rs17655989	18	T	0.05186	ILMN_1655422	RPL17	18	0.31	0.01617	0.2928	7.705e-69	0.117115	0.0194573	0.878583	2.53193e-09	0.403918	0.0173845	0.898736	2.04558e-91
rs17663387	10	G	0.4859	ILMN_1752927	FAM160B1	10	-0.06845	0.009717	0.05293	3.727e-12	-0.0621209	0.00818776	0.774304	8.0147e-14	-0.0428927	0.00691266	0.828294	8.82443e-10
rs17663626	6	T	0.1022	ILMN_1700024	UST	6	-0.1234	0.0147	0.07359	1.775e-16	0.0327152	0.00805699	0.487271	5.3147e-05	-0.0691484	0.00862732	0.704708	3.9518e-15
rs17664979	11	T	0.06193	ILMN_1774596	"BSCL2;HNRNPUL2"	11	0.3059	0.02105	0.1921	4.484e-43	-0.186065	0.0164001	0.57374	5.17043e-28	0.25025	0.0241742	0.846522	1.22742e-23
rs17673703	15	A	0.4275	ILMN_1811264	C15ORF57	15	-0.05725	0.007261	0.06543	9.205e-15	0.0577187	0.00683674	0.749742	1.20074e-16	-0.0567893	0.00611542	0.806403	1.51104e-19
rs17673916	2	C	0.1309	ILMN_1812297	CYP26B1	2	0.6056	0.01486	0.6516	1.616e-205	-0.364529	0.010936	0.629009	2.46133e-160	0.379412	0.0119694	0.588373	6.39686e-143
rs17675989	9	G	0.06495	ILMN_1773427	KANK1	9	0.1335	0.0225	0.03812	4.28e-09	#N/A	#N/A	#N/A	#N/A	0.105011	0.0201916	0.513999	2.53095e-07
rs17682	2	A	0.3725	ILMN_2129349	TSSC1	2	-0.08745	0.007421	0.1353	7.051e-30	0.0581068	0.00726219	0.726968	3.69625e-15	-0.0775634	0.00723597	0.745321	4.00813e-25
rs17685810	18	C	0.1994	ILMN_1774091	FECH	18	0.2659	0.01783	0.2003	4.636e-45	-0.261254	0.0166861	0.85768	3.72096e-49	0.215974	0.0170168	0.872084	1.00609e-33
rs17685810	18	C	0.1994	ILMN_2364305	FECH	18	0.06492	0.009018	0.05514	1.294e-12	-0.0955869	0.0104073	0.66561	2.67704e-19	0.0768132	0.0100297	0.778101	5.4996e-14
rs17698975	10	A	0.0569	ILMN_1718537	HPS6	10	0.1483	0.0134	0.1213	8.786e-27	-0.156891	0.0123561	0.850282	3.75135e-34	0.112162	0.0107263	0.90707	4.66765e-24
rs17711539	11	T	0.3585	ILMN_2128293	APIP	11	0.05575	0.007752	0.05504	1.356e-12	0.0454977	0.00769556	0.356018	4.75514e-09	-0.00903129	0.00776093	0.569697	0.244902
rs17712470	6	A	0.3298	ILMN_1712673	SASH1	6	0.08204	0.01099	0.05901	2.021e-13	0.0294912	0.00930753	0.344062	0.00158272	0.0571298	0.0110386	0.450523	2.886e-07
rs17713729	2	C	0.3419	ILMN_1712231	SH3YL1	2	-0.08456	0.009557	0.08103	4.712e-18	-0.131232	0.00958331	0.508754	5.59219e-39	-0.233881	0.00882124	0.710246	2.68899e-111
rs17717617	18	C	0.2477	ILMN_1798346	KIAA1468	18	-0.1041	0.01172	0.08153	3.7e-18	0.0438298	0.00965642	0.539155	6.4047e-06	-0.0518632	0.00850338	0.65541	1.66817e-09
rs1772153	1	T	0.2291	ILMN_1813685	RAB7L1	1	-0.06956	0.009036	0.06256	3.681e-14	-0.0452893	0.00784765	0.798347	1.07642e-08	-0.0383444	0.00717296	0.829451	1.17983e-07
rs17726511	5	T	0.07603	ILMN_1807283	NDST1	5	-0.2451	0.01704	0.189	2.443e-42	0.167684	0.0142157	0.673351	5.29267e-30	-0.220272	0.0135577	0.748471	1.98583e-51
rs1772810	10	C	0.2848	ILMN_1696962	PDZD8	10	0.1187	0.009915	0.1391	1.031e-30	0.110316	0.0101294	0.509523	4.61089e-26	0.0892653	0.00778082	0.692658	2.73854e-28
rs17730451	5	A	0.1249	ILMN_2318733	BNIP1	5	-0.0796	0.01236	0.04461	1.964e-10	0.0241341	0.0100488	0.518444	0.0165167	-0.0477888	0.010393	0.575188	4.96147e-06
rs17731	10	A	0.3936	ILMN_1700727	KLF6	10	-0.06642	0.008695	0.06166	5.661e-14	0.0302287	0.00663801	0.317813	5.9751e-06	-0.0261488	0.00563178	0.171549	4.01878e-06
rs1773206	3	G	0.4605	ILMN_1705746	LSG1	3	-0.06525	0.01008	0.04526	1.584e-10	-0.0433583	0.00784309	0.447035	4.21544e-08	0.0236134	0.00733477	0.600202	0.00133719
rs17736515	2	A	0.06905	ILMN_1659523	USP39	2	-0.1203	0.01258	0.09337	1.143e-20	0.141305	0.013057	0.432557	8.96844e-26	-0.0992704	0.0117057	0.682288	1.09623e-16
rs17736818	20	C	0.1798	ILMN_2196479	XRN2	20	0.3288	0.01341	0.4036	9.217e-102	0.580968	0.0155184	0.654005	4.8168e-187	0.682861	0.0150682	0.745091	6.31596e-222
rs17747275	4	G	0.2467	ILMN_1693523	GUSBP5	4	0.05214	0.008006	0.04559	1.234e-10	0.037061	0.00765452	0.197505	1.50968e-06	0.0543142	0.00602102	0.233674	1.39478e-18
rs17751727	14	C	0.4466	ILMN_1704290	SPTLC2	14	-0.04632	0.007149	0.04515	1.519e-10	0.0365948	0.00824884	0.540631	1.02571e-05	-0.0502779	0.00619605	0.68515	1.86264e-15
rs17751895	20	T	0.3258	ILMN_1712347	SRSF6	20	0.2766	0.01311	0.334	1.878e-80	0.152897	0.0101121	0.676584	2.72229e-46	0.22466	0.0120908	0.520482	3.24111e-64
rs1775201	20	C	0.2812	ILMN_1723969	PLCB1	20	-0.08403	0.009098	0.08764	1.845e-19	0.055328	0.0085563	0.447763	1.62856e-10	0.0770356	0.0078823	0.595123	2.25008e-21
rs17756342	7	C	0.4495	ILMN_1785095	ATP6V0E2	7	0.1125	0.007296	0.2113	1.136e-47	-0.0817614	0.00741609	0.839446	1.24308e-26	-0.0581545	0.00952516	0.845433	1.60729e-09
rs17758597	12	G	0.08862	ILMN_1805973	GPR19	12	0.2186	0.01469	0.1997	6.596e-45	0.123801	0.0131747	0.30388	4.32321e-20	0.0704025	0.0102737	0.467394	1.45919e-11
rs17761864	17	A	0.3676	ILMN_1753515	SRR	17	-0.08092	0.007264	0.1226	4.536e-27	0.0608342	0.00723983	0.286229	1.64501e-16	-0.0531041	0.00585866	0.339213	9.72912e-19
rs17767186	8	T	0.2986	ILMN_2228180	MSRA	8	-0.09924	0.008649	0.1291	1.641e-28	-0.0724788	0.00869056	0.695728	2.69849e-16	-0.071667	0.00799733	0.752614	2.27767e-18
rs17767818	7	A	0.1098	ILMN_2383107	VPS41	7	0.1517	0.01471	0.107	1.237e-23	-0.0231132	0.0107712	0.850571	0.032148	0.0898398	0.0116988	0.906061	4.72652e-14
rs17780920	15	T	0.1928	ILMN_1691772	ZSCAN29	15	-0.07578	0.008168	0.08836	1.291e-19	-0.0376099	0.00755432	0.117861	7.64707e-07	-0.0741884	0.00710939	0.354299	5.69039e-24
rs17783630	14	A	0.4139	ILMN_1675391	SLC24A4	14	0.1559	0.01141	0.1738	9.541e-39	-0.125555	0.010324	0.423521	1.16629e-31	-0.0962574	0.00921128	0.59885	4.96734e-24
rs17783630	14	A	0.4139	ILMN_2370738	SLC24A4	14	0.1212	0.009418	0.1572	6.993e-35	-0.0828265	0.00868575	0.470377	1.2861e-20	-0.0626593	0.00698978	0.611845	2.22127e-18
rs17788930	11	G	0.3283	ILMN_1686516	CELF1	11	0.05754	0.009406	0.04044	1.42e-09	0.0457501	0.00975045	0.424732	3.11495e-06	0.0198278	0.00735377	0.393853	0.00716108
rs17791722	14	T	0.338	ILMN_1726901	KLC1	14	0.05678	0.009402	0.0395	2.273e-09	0.028814	0.00888284	0.294338	0.00122205	0.0375059	0.00673785	0.580302	3.56292e-08
rs17792599	14	G	0.1853	ILMN_2334587	HNRNPC	14	0.08759	0.009528	0.08688	2.671e-19	0.0823075	0.0109616	0.519557	1.4118e-13	0.0391463	0.0110697	0.680445	0.000429341
rs17795618	2	A	0.1032	ILMN_1731503	MARCO	2	-0.3112	0.02077	0.2018	2.007e-45	0.133886	0.0133692	0.480013	1.77922e-22	-0.282306	0.0145508	0.592731	7.13179e-69
rs1779776	6	T	0.06344	ILMN_1760575	PTP4A1	6	-0.1379	0.01732	0.06668	5.053e-15	-0.0801789	0.0160684	0.474217	7.2262e-07	0.0814377	0.0117966	0.800917	1.04254e-11
rs17802375	20	A	0.1259	ILMN_1673676	SNX5	20	-0.09275	0.01169	0.06615	6.527e-15	-0.0306386	0.00677643	0.47291	6.94775e-06	-0.0681211	0.0109465	0.597761	7.90285e-10
rs17806489	17	A	0.0997	ILMN_1798212	LLGL1	17	-0.1605	0.01375	0.133	2.241e-29	0.101618	0.0108526	0.784526	5.77097e-20	-0.0506388	0.00787486	0.816441	2.20138e-10
rs17813667	12	T	0.1954	ILMN_1697153	ZDHHC17	12	0.0947	0.01024	0.0878	1.704e-19	0.0559531	0.00865753	0.820262	1.66397e-10	0.0504822	0.0064609	0.742139	1.77266e-14
rs17817239	11	T	0.05477	ILMN_1713402	FAM160A2	11	0.2434	0.0156	0.2165	1.189e-48	0.196599	0.0142767	0.752728	2.32e-39	0.16683	0.0134816	0.806475	2.82825e-32
rs1781735	6	T	0.4834	ILMN_1702177	GLO1	6	-0.04525	0.006666	0.04934	2.069e-11	-0.0411162	0.00587981	0.890089	5.18275e-12	-0.0511126	0.00570195	0.895763	2.22755e-18
rs17817736	3	A	0.3912	ILMN_1706531	ABCC5	3	-0.1976	0.009304	0.3369	2.729e-81	0.167215	0.00927503	0.743821	1.90416e-62	-0.153061	0.00781019	0.766326	5.35609e-70
rs17821469	17	A	0.3263	ILMN_2086238	SMYD4	17	-0.07119	0.009324	0.06161	5.805e-14	0.067702	0.00874356	0.42946	2.55655e-14	-0.0498297	0.00691705	0.746695	1.36665e-12
rs17828380	15	C	0.08308	ILMN_1862217	APH1B	15	-0.2204	0.01736	0.1537	4.423e-34	0.160918	0.0149404	0.457343	1.4742e-25	-0.100344	0.0152388	0.570857	8.30363e-11
rs17834679	19	G	0.2593	ILMN_2092118	FPR1	19	0.08656	0.009905	0.0792	1.155e-17	0.0768866	0.00795641	0.891918	4.17588e-21	0.0939363	0.0105941	0.854861	4.94235e-18
rs17834679	19	G	0.2593	ILMN_2392569	FPR2	19	0.136	0.01291	0.1111	1.591e-24	0.102923	0.0121531	0.829355	9.73039e-17	0.121263	0.0134991	0.824117	1.90501e-18
rs17839567	16	G	0.363	ILMN_1680313	STX4	16	0.04618	0.007409	0.04191	7.075e-10	0.0440298	0.00671549	0.644859	9.17777e-11	0.0613517	0.00539758	0.771392	7.79672e-28
rs1787474	18	T	0.1239	ILMN_1689029	WDR7	18	-0.08512	0.01276	0.0477	4.524e-11	0.0386299	0.0110402	0.63924	0.000489375	0.05912	0.0100591	0.687936	6.14928e-09
rs1787989	18	A	0.2674	ILMN_2094061	IMPA2	18	-0.08552	0.01094	0.06437	1.539e-14	-0.0489164	0.0100716	0.776903	1.40134e-06	-0.0710663	0.0109701	0.721919	1.63178e-10
rs1793398	11	A	0.1989	ILMN_1701643	GDPD5	11	0.1705	0.01187	0.1885	3.298e-42	-0.16791	0.011272	0.630458	4.09822e-45	-0.109378	0.00969511	0.715879	1.79099e-27
rs179356	13	A	0.1655	ILMN_1783546	CARKD	13	-0.1108	0.009572	0.1313	6.107e-29	0.0729925	0.0115212	0.640225	3.69953e-10	-0.0903969	0.00874686	0.60281	1.43734e-23
rs179570	19	G	0.4909	ILMN_2154671	COX6B1	19	-0.05796	0.006878	0.07413	1.419e-16	-0.053688	0.00603374	0.761696	2.97464e-18	-0.0640042	0.00638425	0.801996	2.39004e-22
rs179661	14	A	0.2009	ILMN_1711514	COCH	14	0.1125	0.01556	0.05555	1.063e-12	-0.105279	0.0129231	0.285888	1.21559e-15	0.137279	0.0127529	0.572978	2.60967e-25
rs1798192	12	T	0.427	ILMN_1677693	HCAR3	12	-0.1181	0.01059	0.1228	4.127e-27	-0.127576	0.00989027	0.689943	4.14201e-35	0.0808737	0.00843778	0.804131	1.16955e-20
rs1799875	1	T	0.4396	ILMN_1651800	GSTM4	1	-0.1031	0.01017	0.1036	6.605e-23	-0.0347797	0.00736902	0.402916	2.72909e-06	-0.0702442	0.00797824	0.451466	8.21374e-18
rs1799875	1	T	0.4396	ILMN_1716979	"GSTM4;GSTM2"	1	-0.09812	0.009306	0.1113	1.433e-24	0.0289455	0.00799589	0.226961	0.000310648	-0.0855571	0.00657048	0.441009	2.96101e-35
rs1799993	11	A	0.3971	ILMN_1685954	HMBS	11	0.1054	0.009018	0.1336	1.821e-29	-0.0577757	0.00886199	0.324232	1.16213e-10	0.0734675	0.00756658	0.399619	3.93998e-21
rs1800639	18	T	0.4436	ILMN_2341363	ATP5A1	18	-0.03562	0.005718	0.04186	7.251e-10	-0.0544806	0.00496215	0.899085	1.94427e-26	-0.0270574	0.00558468	0.879737	1.52454e-06
rs1800640	18	C	0.4425	ILMN_1764494	ATP5A1	18	-0.04701	0.005427	0.07798	2.182e-17	0.0538664	0.00533374	0.801518	8.19627e-23	-0.0324498	0.00522856	0.880031	8.75456e-10
rs1805363	11	T	0.09567	ILMN_1760802	MRE11A	11	0.1059	0.01195	0.08125	4.245e-18	0.0407694	0.0118008	0.24357	0.000575866	0.0896112	0.0119661	0.532488	1.86142e-13
rs1809049	3	A	0.1516	ILMN_1790978	ATG7	3	-0.06412	0.01001	0.04418	2.409e-10	0.0588317	0.00904403	0.743875	1.27422e-10	-0.0654535	0.00751125	0.881178	1.70621e-17
rs1818759	12	C	0.05237	ILMN_1801428	KRT77	12	0.41	0.02467	0.2372	3.408e-54	0.314177	0.020054	0.280189	3.30225e-49	0.175183	0.0204791	0.155734	6.12103e-17
rs1819333	6	G	0.4557	ILMN_1702501	RPS6KA2	6	0.09713	0.008342	0.1325	2.919e-29	-0.0515004	0.00783588	0.625805	8.2875e-11	0.0512282	0.00622702	0.705047	7.89889e-16
rs1822841	4	G	0.3263	ILMN_2266962	GYPE	4	0.1508	0.008052	0.2831	3.293e-66	-0.0997364	0.0067491	0.3092	1.70284e-44	0.154394	0.00664034	0.518586	1.62435e-91
rs1824041	2	T	0.3771	ILMN_1678493	CHN1	2	-0.1289	0.01163	0.1215	8.188e-27	-0.0651247	0.00807477	0.317316	2.27087e-15	-0.106971	0.00880977	0.528344	3.14449e-31
rs1828169	5	C	0.4975	ILMN_1776213	RGMB	5	-0.1641	0.01012	0.2284	5.454e-52	0.0785022	0.00825321	0.463872	1.58973e-20	0.110584	0.00713575	0.549534	1.70837e-47
rs183519	21	G	0.2031	ILMN_1802251	PTTG1IP	21	0.1043	0.009969	0.1099	3.006e-24	0.0886015	0.00978011	0.60821	7.72402e-19	0.10481	0.0103349	0.689085	8.39612e-23
rs1841932	4	C	0.4068	ILMN_1661424	THAP6	4	0.275	0.008534	0.539	1.749e-151	0.121685	0.00761132	0.510668	6.01438e-51	-0.109286	0.00636221	0.585694	1.96277e-56
rs1843593	4	C	0.1544	ILMN_1798472	LOC550112	4	-0.1146	0.009439	0.1426	1.812e-31	0.0592554	0.00912909	0.252747	1.39454e-10	-0.0980206	0.00844985	0.609645	7.68289e-29
rs1852029	15	G	0.4522	ILMN_1692058	NDN	15	0.1187	0.01308	0.08482	7.372e-19	-0.0876826	0.00897547	0.240375	1.63025e-21	-0.0895768	0.00984108	0.389878	7.08415e-19
rs1860883	7	C	0.3953	ILMN_2038777	ACTB	7	-0.04588	0.007727	0.03818	4.152e-09	0.0306799	0.00689448	0.650369	9.64314e-06	-0.0510603	0.00617992	0.903583	6.00838e-16
rs1862013	12	C	0.2971	ILMN_1707286	PLBD1	12	-0.06052	0.009854	0.04075	1.232e-09	0.0674714	0.0092685	0.740161	7.18238e-13	-0.0753188	0.0100262	0.803634	1.57504e-13
rs1863065	2	G	0.09517	ILMN_2341952	MRPL35	2	-0.121	0.0129	0.09019	5.249e-20	-0.135306	0.0176212	0.643692	4.10946e-14	0.0824032	0.0129866	0.703178	3.73816e-10
rs1863435	8	G	0.4748	ILMN_2381064	TPD52	8	0.1233	0.008097	0.2072	9.838e-47	0.0634406	0.00762981	0.619665	3.28661e-16	0.060783	0.00662334	0.719287	3.79115e-19
rs1864754	17	G	0.1928	ILMN_1760635	RAD51C	17	0.151	0.009517	0.221	3.987e-50	-0.0663019	0.00830466	0.261226	4.22349e-15	0.158934	0.00711609	0.700371	4.94325e-86
rs1865840	17	C	0.07503	ILMN_1733811	JUP	17	1.242	0.02396	0.7517	6.694e-271	-1.15932	0.0191579	0.844271	7.90505e-323	-0.946496	0.0154319	0.874245	1.18606e-302
rs1865840	17	C	0.07503	ILMN_2366864	JUP	17	0.1228	0.01371	0.08289	1.898e-18	-0.0555851	0.0124139	0.29041	8.49522e-06	-0.153791	0.00998293	0.397549	5.09896e-47
rs1866767	11	T	0.1047	ILMN_1761093	B3GAT1	11	-0.1613	0.01901	0.07493	9.245e-17	-0.0290129	0.0103679	0.368367	0.00524383	-0.0793377	0.0124981	0.561004	3.67594e-10
rs1867924	4	A	0.4924	ILMN_1882354		4	-0.06474	0.009316	0.05164	7.092e-12	0.0435673	0.00904849	0.235773	1.72167e-06	-0.0925985	0.00771198	0.582058	1.2594e-30
rs1868092	2	A	0.4496	ILMN_1704753	EPAS1	2	0.06266	0.008609	0.05631	7.396e-13	-0.0405918	0.00755938	0.519378	9.99203e-08	0.0445113	0.00634634	0.481377	4.98918e-12
rs1877027	2	C	0.1264	ILMN_1691180	OTX1	2	0.2258	0.01706	0.1647	1.309e-36	-0.0745221	0.0112687	0.414834	6.37347e-11	0.0519319	0.00864299	0.323768	2.85564e-09
rs1880118	7	C	0.1954	ILMN_1658885	DAGLB	7	0.1592	0.009691	0.233	3.911e-53	-0.0836419	0.00878997	0.668806	1.53644e-20	0.0366308	0.00742223	0.849649	9.76493e-07
rs1880358	7	G	0.318	ILMN_1708105	EZH2	7	-0.05953	0.007233	0.07095	6.631e-16	-0.0435679	0.0078411	0.180425	3.60828e-08	0.0381791	0.00555337	0.407432	1.25976e-11
rs1882200	12	T	0.2905	ILMN_1661695	IRAK3	12	0.06548	0.01103	0.03814	4.232e-09	0.0414581	0.00975108	0.661956	2.33886e-05	0.0414969	0.0091606	0.790105	6.81135e-06
rs1882708	16	T	0.364	ILMN_1655876	TMEM159	16	0.06636	0.007731	0.07663	4.049e-17	0.0522193	0.00630086	0.706056	4.06619e-16	0.0293002	0.0064259	0.692675	5.93494e-06
rs1882972	3	A	0.2497	ILMN_1745242	PLSCR1	3	-0.119	0.01205	0.09893	6.891e-22	0.0520703	0.00877684	0.701301	4.21706e-09	-0.0761004	0.00849122	0.823675	2.26097e-18
rs1886498	1	A	0.169	ILMN_1766176	RAP1A	1	-0.2082	0.01197	0.2544	1.516e-58	0.229104	0.0114094	0.622794	1.20807e-74	-0.0696425	0.00756993	0.607608	3.131e-19
rs1887547	1	T	0.4028	ILMN_1736184	GSTM3	1	-0.4521	0.01365	0.5526	3.027e-157	-0.238495	0.00910556	0.555839	2.12761e-113	0.319459	0.0100161	0.667423	4.13978e-144
rs1893596	21	A	0.1017	ILMN_1656628	WDR4	21	-0.1274	0.01097	0.1318	4.164e-29	0.114411	0.0101402	0.667438	9.66737e-28	-0.182427	0.00938888	0.735901	4.88557e-69
rs1894400	15	T	0.3359	ILMN_1693650	FES	15	-0.07526	0.008713	0.0775	2.65e-17	-0.0780136	0.0085252	0.734157	3.5627e-19	-0.0767373	0.00896928	0.825643	6.05627e-17
rs1894752	7	C	0.3306	ILMN_1698307	DBNL	7	0.04331	0.006671	0.04536	1.41e-10	-0.0525082	0.00648508	0.899687	1.78351e-15	-0.0374671	0.00581653	0.846809	2.05424e-10
rs1897191	10	A	0.3701	ILMN_1783247	C10ORF11	10	-0.0683	0.009263	0.0577	3.798e-13	0.0345866	0.00760296	0.38328	6.10935e-06	0.0848431	0.00681101	0.719545	1.19887e-32
rs1897786	15	G	0.2675	ILMN_1720344	NIPA2	15	-0.07835	0.007663	0.1091	3.165e-23	-0.0559841	0.00759892	0.453273	3.87145e-13	-0.0807178	0.00775475	0.631263	7.26676e-24
rs1901	3	A	0.3333	ILMN_1750144	C3ORF19	3	0.03826	0.006196	0.04117	1.008e-09	-0.0169564	0.00576036	0.845591	0.00332553	0.0336002	0.00556519	0.835967	2.4057e-09
rs1905541	10	T	0.2576	ILMN_1805992	KIAA1598	10	0.3771	0.009745	0.628	1.097e-192	0.382557	0.00911564	0.868691	8.11135e-216	0.390541	0.00907027	0.87437	2.01252e-209
rs1911251	8	G	0.3474	ILMN_1752455	DOCK5	8	0.1394	0.009696	0.1888	2.789e-42	0.0760194	0.00870075	0.636826	1.11804e-17	0.0331947	0.00668906	0.74592	8.52521e-07
rs1916001	7	A	0.05287	ILMN_1748473	GIMAP4	7	-0.1798	0.0138	0.1606	1.167e-35	0.214077	0.0180448	0.747159	2.62292e-30	0.120857	0.0168377	0.754733	1.63582e-12
rs1918310	15	C	0.3333	ILMN_1697629	JMJD7-PLA2G4B	15	0.03999	0.006761	0.03801	4.773e-09	0.0521084	0.0076395	0.744179	1.63875e-11	0.0244251	0.00619712	0.837697	8.81968e-05
rs1921	1	A	0.3848	ILMN_1653466	HES4	1	0.1843	0.01787	0.1072	1.297e-23	-0.182797	0.0152994	0.626887	1.09242e-30	0.137317	0.0181531	0.682532	1.08459e-13
rs1925714	1	A	0.1908	ILMN_1707372	RNF187	1	-0.09193	0.01124	0.07003	9.971e-16	0.0836649	0.0106879	0.695857	1.36099e-14	0.0707385	0.00936706	0.780823	1.18638e-13
rs1933078	1	A	0.2782	ILMN_1749006	RCSD1	1	0.0652	0.009247	0.05307	3.577e-12	-0.0885007	0.00963463	0.385091	2.65172e-19	0.0961406	0.00742887	0.629122	7.00071e-35
rs1938736	11	T	0.2043	ILMN_1680132	CADM1	11	-0.05579	0.009259	0.03936	2.48e-09	-0.0427002	0.00902011	0.281647	2.54948e-06	-0.0435086	0.00807649	0.421085	9.45641e-08
rs1944288	18	C	0.21	ILMN_1779228	CDH2	18	-0.1481	0.0137	0.1163	1.117e-25	-0.155801	0.0120763	0.419357	4.03954e-35	-0.122783	0.0106583	0.478556	1.70931e-28
rs1945607	11	A	0.4366	ILMN_2340643	INSC	11	0.05127	0.007493	0.05008	1.454e-11	-0.0309536	0.00651425	0.238595	2.34009e-06	0.0191285	0.00564853	0.447253	0.000743012
rs1951626	1	A	0.3107	ILMN_1803180	PRDX6	1	-0.05004	0.007784	0.04446	2.108e-10	0.045675	0.00766945	0.888523	3.68916e-09	-0.0360285	0.00716353	0.694275	6.09175e-07
rs1951703	4	T	0.06697	ILMN_2184373	IL8	4	-0.3815	0.04656	0.07028	8.831e-16	-0.350086	0.0458968	0.612067	5.96284e-14	0.464281	0.063888	0.450775	8.82947e-13
rs1951703	4	T	0.06697	ILMN_1666733	IL8	4	-0.3505	0.04451	0.06527	9.967e-15	-0.230964	0.035641	0.554122	1.49104e-10	0.35982	0.0527119	0.46223	1.7383e-11
rs1956898	14	G	0.09668	ILMN_1654392	KHNYN	14	0.1832	0.01454	0.1518	1.237e-33	0.133883	0.013102	0.758466	2.72658e-23	-0.102535	0.0131684	0.79935	2.16366e-14
rs1958952	14	C	0.06445	ILMN_1658628	LINC00239	14	-0.1075	0.01405	0.06183	5.226e-14	0.0588853	0.0123403	0.195476	2.12312e-06	-0.0710111	0.0179966	0.437924	8.66083e-05
rs1964537	11	T	0.4163	ILMN_1766157	MRVI1	11	-0.2655	0.01263	0.3326	6.044e-80	-0.254791	0.0120579	0.569574	4.34367e-81	-0.365254	0.0121737	0.696802	1.30512e-132
rs1967103	8	G	0.4066	ILMN_2055523	CSGALNACT1	8	-0.07091	0.009865	0.05509	1.404e-12	-0.0670122	0.00905639	0.349903	3.08407e-13	0.0764849	0.00872395	0.467349	1.11082e-17
rs1968752	16	T	0.361	ILMN_1657302	SULT1A1	16	0.08218	0.007806	0.1109	1.68e-24	0.00903759	0.00626494	0.184497	0.149484	-0.0292764	0.00584474	0.325433	6.75268e-07
rs1969980	9	A	0.3479	ILMN_1666545	GCNT1	9	-0.05536	0.008503	0.04556	1.248e-10	0.0393257	0.00861644	0.480849	5.6992e-06	-0.0229896	0.00668973	0.58957	0.000619959
rs197710	11	A	0.4743	ILMN_1661809	PRRG4	11	0.06373	0.007553	0.07422	1.306e-16	-0.0197733	0.00581753	0.400131	0.000705629	-0.062346	0.00858668	0.656963	9.22525e-13
rs1978163	14	A	0.07956	ILMN_1740010	PCNX	14	-0.1336	0.01361	0.09796	1.115e-21	0.111983	0.011563	0.827302	3.46123e-21	-0.0673815	0.0122686	0.840304	5.35443e-08
rs1979640	3	G	0.3207	ILMN_1652379	SUCLG2	3	-0.08527	0.01176	0.05586	9.182e-13	-0.0819201	0.0117702	0.477076	6.46906e-12	0.0847362	0.00778011	0.796206	7.81226e-26
rs1981669	12	C	0.2941	ILMN_1737611	VAMP1	12	0.1744	0.007209	0.3973	9.797e-100	-0.187697	0.00675776	0.77664	9.24447e-124	0.174167	0.00727649	0.845162	1.2243e-95
rs1981760	16	C	0.22	ILMN_1762594	NOD2	16	0.4061	0.01216	0.5568	4.594e-159	-0.459829	0.0124691	0.704969	1.98118e-183	-0.295881	0.010466	0.711862	4.96509e-122
rs1981958	19	T	0.2089	ILMN_1797793	BLVRB	19	-0.181	0.01495	0.1419	2.502e-31	-0.255473	0.0173345	0.811621	2.74749e-44	-0.332604	0.0167311	0.884588	1.27884e-71
rs198414	1	T	0.14	ILMN_1750386	NPPA	1	0.1804	0.009995	0.2683	3.017e-62	0.127518	0.00999453	0.216365	1.92513e-34	0.0859237	0.00806897	0.19944	7.78276e-25
rs198845	6	T	0.3857	ILMN_2075334	HIST1H4C	6	-0.1068	0.01261	0.07474	1.015e-16	-0.0950645	0.0116374	0.770075	1.02362e-15	-0.0588508	0.012774	0.817317	4.75918e-06
rs199355	7	A	0.4176	ILMN_1789616	NUPL2	7	-0.07584	0.006013	0.1525	1.168e-33	0.049999	0.00641223	0.808914	1.70883e-14	-0.0193546	0.00521015	0.842479	0.000217692
rs1993790	17	G	0.1969	ILMN_2338480	RHOT1	17	-0.06187	0.00807	0.06208	4.638e-14	-0.061178	0.00851772	0.771156	1.41401e-12	-0.0535071	0.00965821	0.795145	4.12001e-08
rs199452	17	T	0.217	ILMN_1678235	KIAA1267	17	-0.06404	0.008379	0.06172	5.503e-14	-0.0404793	0.00714735	0.78438	1.98261e-08	0.00577822	0.00916697	0.851726	0.528661
rs2002341	16	A	0.3933	ILMN_1758337	ZNF213	16	0.2014	0.00811	0.4098	9.103e-104	-0.179229	0.00781191	0.728574	1.86174e-92	0.144074	0.00685008	0.769594	2.48367e-78
rs2005900	12	C	0.4446	ILMN_2345908	DDX11	12	-0.2661	0.008006	0.5543	5.173e-158	0.118566	0.0065973	0.350295	4.05466e-62	-0.196974	0.00636757	0.673379	2.81545e-138
rs2008130	14	A	0.143	ILMN_1701512	KIAA0391	14	0.19	0.01307	0.1922	4.14e-43	-0.535421	0.110611	0.37621	1.51825e-06	0.12493	0.00947473	0.732091	5.00912e-36
rs2009509	16	C	0.2608	ILMN_2377185	TCEB2	16	0.09748	0.01186	0.07065	7.374e-16	#N/A	#N/A	#N/A	#N/A	-0.103948	0.00887593	0.450414	2.52678e-29
rs2011186	16	T	0.4401	ILMN_1775170	MT1X	16	0.1333	0.009434	0.1836	4.78e-41	0.167525	0.00889284	0.755684	3.41732e-67	-0.159225	0.00969144	0.740598	2.12457e-52
rs2011951	17	G	0.3938	ILMN_1756715	RUNDC3A	17	-0.1587	0.01808	0.07986	8.372e-18	-0.153638	0.0169651	0.767973	7.93922e-19	-0.126464	0.0141276	0.809004	2.46878e-18
rs2012213	2	A	0.2588	ILMN_1768110	ZAK	2	-0.06399	0.01015	0.04284	4.554e-10	0.0520281	0.00922069	0.548492	2.23117e-08	-0.0481366	0.00885972	0.667602	7.37656e-08
rs2020000	19	C	0.1279	ILMN_1770290	CNN2	19	-0.433	0.01375	0.5277	8.231e-147	0.412775	0.012708	0.756246	9.62469e-155	0.432904	0.0207738	0.64568	3.38325e-77
rs2021899	6	G	0.4869	ILMN_1797684	PDCD2	6	-0.06844	0.005919	0.1309	6.586e-29	-0.0453142	0.00555145	0.860878	1.07475e-15	0.079961	0.00533014	0.852615	6.00175e-45
rs2024762	6	C	0.0798	ILMN_2211728	GUCA1B	6	0.1115	0.01483	0.06	1.381e-13	-0.0775273	0.0152003	0.360831	4.11752e-07	0.0370044	0.00963758	0.440539	0.000133099
rs2025017	1	C	0.4899	ILMN_2121816	GPR137B	1	0.07491	0.009938	0.06014	1.177e-13	-0.0822673	0.0100339	0.465606	8.11137e-16	-0.0507283	0.00935775	0.493908	7.87917e-08
rs2025126	9	A	0.2628	ILMN_1789196	TPM2	9	-0.3093	0.01154	0.4474	1.726e-116	0.190458	0.0100455	0.601438	6.52575e-68	-0.215699	0.0113765	0.801078	2.33332e-66
rs2025126	9	A	0.2628	ILMN_1757604	TPM2	9	-0.2159	0.01097	0.3038	7.2e-72	0.16284	0.00970926	0.562183	2.79082e-55	-0.128729	0.0100794	0.656409	4.31253e-34
rs2026679	10	A	0.2936	ILMN_1788955	PDLIM1	10	-0.06728	0.009026	0.05889	2.148e-13	0.0827972	0.0105847	0.737067	1.41952e-14	0.0822119	0.00842602	0.809825	2.5981e-21
rs2030534	3	G	0.2623	ILMN_1665217	CEP19	3	0.1374	0.01228	0.1236	2.716e-27	0.142989	0.0127899	0.558707	2.69324e-27	0.115587	0.0120842	0.732137	1.38585e-20
rs2032088	21	G	0.3489	ILMN_1764871	PIGP	21	0.1806	0.008306	0.3473	2.425e-84	0.174205	0.00751242	0.754695	5.09768e-94	-0.148651	0.00719035	0.788516	3.12825e-76
rs2032882	19	G	0.1319	ILMN_1760858	RAB8A	19	-0.1239	0.01022	0.1421	1.98e-31	-0.205372	0.00855927	0.860815	3.63172e-99	-0.118052	0.00796463	0.755747	4.90285e-44
rs203319	22	T	0.1966	ILMN_2112402	PHF5A	22	0.1131	0.008466	0.1676	3.024e-37	0.0443861	0.00978295	0.850057	6.45973e-06	-0.0353508	0.00771693	0.758937	5.37704e-06
rs2034090	17	G	0.3661	ILMN_1659437	TXNDC17	17	-0.05687	0.008993	0.04309	4.036e-10	-0.0491595	0.00803595	0.827883	1.4053e-09	-0.0325283	0.00734936	0.789773	1.09484e-05
rs2037075	17	T	0.3177	ILMN_1738027	BRCA1	17	0.09215	0.006927	0.1661	6.018e-37	-0.0311807	0.00698704	0.20297	9.0988e-06	0.0668365	0.00583981	0.245396	3.59516e-28
rs2039092	13	T	0.1516	ILMN_1671742	UPF3A	13	0.08258	0.01116	0.05812	3.11e-13	0.119649	0.0117052	0.697771	2.64521e-23	0.11552	0.0102382	0.736236	1.7664e-27
rs2039092	13	T	0.1516	ILMN_1705515	UPF3A	13	0.1179	0.01208	0.09685	1.942e-21	0.113532	0.0142461	0.548308	4.71038e-15	0.143429	0.00997887	0.57735	8.73257e-42
rs2040643	12	A	0.4421	ILMN_1712431	FAM113B	12	0.06143	0.00786	0.06436	1.546e-14	-0.0710469	0.00824867	0.776473	3.06023e-17	-0.0596149	0.00811475	0.853033	5.07826e-13
rs2046471	18	A	0.2689	ILMN_1671693	TPGS2	18	-0.1632	0.0137	0.1379	1.783e-30	0.127373	0.0135028	0.801924	3.15605e-20	-0.110235	0.011837	0.848969	1.20679e-19
rs2049997	1	T	0.4385	ILMN_2089656	DIEXF	1	-0.05262	0.008407	0.04229	6.039e-10	-0.0549088	0.00894378	0.41599	1.2315e-09	0.0643425	0.00640252	0.558606	1.92236e-22
rs2056321	3	A	0.4874	ILMN_2055477	EXOSC7	3	-0.1213	0.009183	0.1646	1.759e-36	0.118912	0.00926919	0.556891	8.95472e-35	0.0997612	0.00682545	0.689866	5.34707e-43
rs2057778	12	G	0.3696	ILMN_1675640	OAS1	12	0.2757	0.01191	0.3762	4.382e-93	-0.10995	0.00971915	0.758664	7.16733e-28	-0.297878	0.00917426	0.887036	1.38071e-147
rs2058389	7	T	0.08812	ILMN_2210729	STYXL1	7	0.5313	0.01363	0.6311	1.675e-194	0.529744	0.0126364	0.811868	1.55059e-215	-0.362689	0.0120016	0.809603	6.23502e-134
rs2058659	2	A	0.4717	ILMN_1721762	IL18RAP	2	0.5128	0.015	0.5689	4.483e-164	-0.587403	0.0144698	0.767933	3.39564e-207	0.513958	0.0151556	0.757603	2.78151e-156
rs2065006	11	A	0.08014	ILMN_2348788	CD44	11	-0.1872	0.02081	0.08353	1.387e-18	0.140055	0.0172613	0.731552	1.56481e-15	-0.0733744	0.0143141	0.824096	3.72392e-07
rs2065664	6	C	0.372	ILMN_1671621	PCMT1	6	0.04213	0.006656	0.04322	3.887e-10	-0.0420657	0.00590747	0.854731	2.16417e-12	0.0395644	0.00599213	0.810122	7.40567e-11
rs2066293	1	A	0.2774	ILMN_1661940	CAMTA1	1	0.102	0.01145	0.08203	2.895e-18	-0.0335898	0.0079054	0.275756	2.36648e-05	-0.0646021	0.00818198	0.356589	9.65104e-15
rs2067912	11	C	0.07855	ILMN_1652753	PAAF1	11	-0.2232	0.01369	0.2304	1.739e-52	0.215481	0.015147	0.59013	1.18097e-41	-0.275656	0.0149081	0.706978	1.04999e-63
rs2069235	22	A	0.2883	ILMN_1721712	SYNGR1	22	0.146	0.009216	0.2205	5.856e-50	-0.0857367	0.00808253	0.374622	7.03948e-25	0.0796464	0.00662759	0.436698	1.13352e-30
rs2069235	22	A	0.2883	ILMN_1727805	SYNGR1	22	0.1316	0.007683	0.2486	4.776e-57	-0.0595784	0.006526	0.200349	4.27641e-19	0.0391407	0.00588303	0.270132	5.35884e-11
rs2069502	12	T	0.3298	ILMN_1725079	TSPAN31	12	-0.06388	0.008463	0.06029	1.093e-13	-0.0588606	0.00777847	0.677154	9.25965e-14	-0.0360533	0.00705937	0.80966	4.10256e-07
rs2070074	9	G	0.07762	ILMN_1664912	IL11RA	9	0.2256	0.01507	0.2018	2.274e-45	0.170744	0.0135466	0.870314	1.03106e-33	0.198462	0.0113222	0.887156	2.34145e-58
rs2070074	9	G	0.07762	ILMN_1657475	GALT	9	-0.1219	0.01721	0.05349	2.93e-12	-0.0929976	0.0144783	0.379254	2.13726e-10	-0.137519	0.0113131	0.759808	2.73829e-31
rs2070435	21	A	0.3056	ILMN_2285618	DIP2A	21	0.3427	0.01113	0.5162	3.55e-142	-0.224096	0.00910819	0.637608	4.32786e-103	0.228854	0.00850387	0.696564	9.95595e-114
rs2070435	21	A	0.3056	ILMN_2277523	DIP2A	21	0.2158	0.01129	0.2917	1.51e-68	-0.174753	0.00991329	0.495743	3.88815e-60	0.184509	0.00897871	0.637642	1.65776e-75
rs2070435	21	A	0.3056	ILMN_1778662	DIP2A	21	0.143	0.008669	0.2347	1.487e-53	-0.0837401	0.00772876	0.240881	7.92873e-26	0.0827552	0.00665084	0.558683	1.38728e-32
rs2070435	21	A	0.3056	ILMN_1810922	PCNT	21	0.0939	0.00825	0.1273	4.075e-28	-0.0772406	0.008723	0.739478	4.25118e-18	0.0872999	0.00788622	0.68204	1.40629e-26
rs2070435	21	A	0.3056	ILMN_2259119	PRMT2	21	0.1255	0.01194	0.1107	1.946e-24	-0.0814555	0.0107987	0.535197	1.10166e-13	0.124439	0.00996574	0.546194	8.75536e-33
rs2071379	17	A	0.4033	ILMN_1710962	TMEM97	17	-0.1076	0.008997	0.1387	1.143e-30	0.0755523	0.00823128	0.430148	2.81463e-19	0.0997061	0.00734071	0.725365	6.42898e-38
rs2071398	17	C	0.1631	ILMN_1716093	KRT10	17	0.106	0.01013	0.1097	3.114e-24	-0.114389	0.00989134	0.644119	5.64977e-29	0.103904	0.00983513	0.798808	1.71047e-24
rs2071484	19	C	0.3422	ILMN_2078599	ACP5	19	0.2427	0.01189	0.3195	3.459e-76	-0.20155	0.012092	0.550603	1.05735e-54	0.179891	0.00968199	0.601371	3.28825e-64
rs2071842	22	A	0.1408	ILMN_1688178	RRP7A	22	-0.2825	0.02228	0.154	5.749e-34	0.23123	0.0187825	0.405406	2.39373e-32	-0.201943	0.0271038	0.353104	2.43764e-13
rs2072373	12	A	0.1793	ILMN_2038778	GAPDH	12	-0.1019	0.009711	0.1102	2.4e-24	0.0415704	0.00809351	0.627043	3.42212e-07	-0.0797596	0.00758941	0.799259	2.86256e-24
rs2072514	22	G	0.3745	ILMN_1659857	SNAP29	22	0.1726	0.01074	0.2255	3.35e-51	0.135913	0.00977552	0.391072	5.03125e-40	0.143911	0.00804795	0.577433	2.62998e-60
rs2072776	1	A	0.355	ILMN_2249282	TIPRL	1	0.2206	0.009987	0.3545	1.705e-86	-0.157992	0.00834046	0.499427	8.19514e-68	0.155931	0.00760232	0.61532	2.78593e-75
rs2072776	1	A	0.355	ILMN_1781457	TIPRL	1	-0.1365	0.008499	0.2251	3.689e-51	0.125949	0.00727988	0.628629	2.8793e-58	-0.138178	0.00669664	0.653651	5.34496e-76
rs2073193	20	C	0.2749	ILMN_2373632	IDH3B	20	-0.04274	0.006548	0.04578	1.127e-10	0.0341716	0.00705535	0.877534	1.49759e-06	0.0177544	0.00631244	0.833674	0.00503611
rs2073932	9	A	0.4517	ILMN_1663407	SURF1	9	-0.06201	0.009757	0.0435	3.324e-10	0.0849312	0.00893658	0.519076	1.70404e-20	-0.0888042	0.00694632	0.644251	3.76079e-34
rs2074040	11	G	0.1712	ILMN_2154287	ACCS	11	0.3565	0.01483	0.3943	8.692e-99	0.208994	0.0117811	0.449019	8.87468e-61	0.200302	0.0108065	0.574622	5.85957e-64
rs2074040	11	G	0.1712	ILMN_1761259	EXT2	11	0.1211	0.009972	0.1424	1.658e-31	0.0947141	0.0101019	0.551972	5.18477e-20	0.0391342	0.00926371	0.704038	2.67422e-05
rs2074040	11	G	0.1712	ILMN_2328029	EXT2	11	0.07312	0.0108	0.04906	2.359e-11	0.0714719	0.0108653	0.422139	7.99337e-11	0.0413565	0.00985816	0.579115	3.03597e-05
rs2074229	11	C	0.4713	ILMN_1746565	CD6	11	-0.04754	0.007651	0.04166	7.98e-10	0.0430605	0.00718074	0.814755	2.89229e-09	0.0392993	0.00811422	0.873159	1.53701e-06
rs2074438	17	A	0.1138	ILMN_1718069	MIS12	17	-0.07521	0.01137	0.04696	6.417e-11	0.0485941	0.0100743	0.63166	1.65002e-06	-0.054525	0.00848104	0.825783	2.22063e-10
rs2074519	17	T	0.4154	ILMN_1753819	RFFL	17	0.04997	0.006858	0.05643	6.988e-13	0.0526778	0.00626424	0.76839	1.56157e-16	-0.0294819	0.007001	0.821203	2.83373e-05
rs2075538	1	C	0.1028	ILMN_1741594	CLCN6	1	0.09349	0.0123	0.06119	7.355e-14	-0.057862	0.010909	0.453072	1.41937e-07	0.0617609	0.00966025	0.652819	2.77503e-10
rs2075626	11	C	0.2412	ILMN_1794132	NDUFS8	11	0.08145	0.008605	0.09174	2.564e-20	-0.0810453	0.0082337	0.709004	8.39633e-22	0.0694357	0.00751135	0.848224	2.15762e-19
rs2075626	11	C	0.2412	ILMN_1728662	ALDH3B1	11	-0.07772	0.01078	0.05531	1.227e-12	-0.00198118	0.00964	0.682111	0.837214	-0.121803	0.00847167	0.862832	8.30123e-42
rs2075906	21	C	0.145	ILMN_1715024	LSS	21	-0.1871	0.01279	0.1942	1.381e-43	0.153945	0.0128325	0.486267	6.58977e-31	0.109607	0.0101367	0.632159	1.64952e-25
rs2079867	12	A	0.2823	ILMN_1805449	TAPBPL	12	0.1542	0.01026	0.2028	1.169e-45	-0.165172	0.00986345	0.54621	3.8889e-55	-0.178596	0.00919521	0.853729	5.387e-69
rs2079883	17	C	0.4894	ILMN_1662905	"NME2;NME1-NME2"	17	-0.07607	0.009593	0.06627	6.601e-15	0.0643923	0.00889246	0.670039	9.39603e-13	0.105294	0.00999981	0.733618	2.36906e-24
rs2085516	19	T	0.3481	ILMN_2103397	ZNF234	19	0.06561	0.00984	0.04773	4.561e-11	0.044861	0.0087337	0.467273	3.41731e-07	0.0894055	0.00825268	0.530593	1.35612e-25
rs2091224	7	A	0.4018	ILMN_2118663	ZNF117	7	0.4365	0.01072	0.651	3.292e-205	-0.246259	0.00824973	0.647808	2.02873e-137	0.201583	0.0064263	0.690259	6.43742e-141
rs2096285	10	G	0.3389	ILMN_1734543	PTPRE	10	-0.06727	0.007816	0.07699	3.388e-17	-0.0558234	0.00717906	0.715147	2.00581e-14	-0.0463857	0.00665502	0.793603	6.68916e-12
rs2096285	10	G	0.3389	ILMN_2383611	PTPRE	10	-0.07749	0.006512	0.1375	2.137e-30	-0.0444149	0.00606318	0.871154	5.20994e-13	-0.0652213	0.00689852	0.844241	3.60254e-20
rs210139	6	C	0.429	ILMN_1805990	BAK1	6	-0.07619	0.01005	0.0608	8.562e-14	-0.0760794	0.00965704	0.529155	9.35899e-15	-0.0616212	0.00804404	0.53057	5.42309e-14
rs2103816	6	T	0.3142	ILMN_1679641	FAM120B	6	-0.07431	0.006625	0.1241	2.138e-27	-0.0837018	0.00600724	0.76906	3.55342e-40	0.0929409	0.00534838	0.860864	1.58323e-57
rs2104175	9	C	0.353	ILMN_1709043	C9ORF46	9	0.1438	0.007581	0.2882	1.362e-67	-0.161082	0.00656254	0.768766	1.02586e-102	-0.143467	0.00710245	0.819981	1.79795e-73
rs2104358	6	C	0.4446	ILMN_1655614	DSP	6	-0.04523	0.007031	0.04453	2.037e-10	-0.0114995	0.00708724	0.179968	0.105025	0.0759017	0.00691891	0.474678	3.67405e-26
rs2106400	17	T	0.4511	ILMN_1728975	SCO1	17	-0.07331	0.006438	0.1275	3.917e-28	-0.0726024	0.0055339	0.548861	3.62464e-36	-0.0741806	0.00514609	0.738099	5.41769e-42
rs2108382	7	C	0.1566	ILMN_1682928	CPVL	7	0.4494	0.01662	0.4515	6.443e-118	-0.322341	0.0133082	0.769504	1.26273e-100	0.163564	0.013139	0.670966	1.3031e-32
rs2108978	17	T	0.3771	ILMN_1718808	AKAP10	17	0.1201	0.008587	0.1805	2.58e-40	0.0715849	0.007447	0.443965	6.55059e-21	0.121285	0.00746717	0.556448	2.10309e-51
rs2109558	3	G	0.05539	ILMN_1655987	STAB1	3	-0.1978	0.02158	0.08642	3.35e-19	-0.112337	0.0205252	0.476984	5.70528e-08	0.127205	0.0190496	0.619748	4.5779e-11
rs2109984	17	T	0.2216	ILMN_1696051	SNX11	17	-0.04567	0.007478	0.04031	1.516e-09	-0.0217812	0.00738873	0.225578	0.00328044	0.061912	0.00756102	0.298049	1.06086e-15
rs2110464	7	T	0.4119	ILMN_1744129	DTX2	7	-0.08506	0.007646	0.1223	5.215e-27	-0.0413537	0.00758081	0.535396	6.29606e-08	-0.0476028	0.00626814	0.643535	8.74004e-14
rs2110464	7	T	0.4119	ILMN_2275098	DTX2	7	-0.08875	0.00665	0.1671	3.67e-37	0.05032	0.00677639	0.791492	2.55664e-13	-0.0624194	0.00619119	0.910368	1.43545e-22
rs2113390	2	T	0.1507	ILMN_1693338	CYP1B1	2	0.153	0.02101	0.05637	7.38e-13	0.122767	0.0192857	0.707354	3.06512e-10	0.200047	0.0191357	0.707177	4.77831e-24
rs2113417	2	G	0.217	ILMN_2327860	MAL	2	0.08895	0.01491	0.03855	3.496e-09	0.0627845	0.0125321	0.812234	6.53034e-07	-0.0647788	0.0102828	0.885506	4.94778e-10
rs2113861	2	C	0.4209	ILMN_1717337	MARCH7	2	-0.05859	0.008471	0.05113	8.793e-12	0.0293598	0.00613823	0.902513	2.00971e-06	-0.0216939	0.00564566	0.881437	0.000131516
rs2117917	4	C	0.3896	ILMN_1700257	C4ORF32	4	-0.06832	0.008828	0.06326	2.712e-14	0.0297335	0.00848367	0.516361	0.000479027	-0.0545943	0.00697353	0.762143	1.5835e-14
rs2124440	2	G	0.4768	ILMN_1747052	ITGA4	2	0.097	0.008233	0.1353	7.166e-30	0.0718572	0.00776985	0.6867	1.55524e-19	-0.0892083	0.00676887	0.764695	5.36749e-36
rs2124493	3	A	0.1385	ILMN_2329114	COLQ	3	0.1073	0.01711	0.0424	5.626e-10	-0.084866	0.0143693	0.409838	4.92846e-09	0.11144	0.0139627	0.443389	5.09314e-15
rs2131440	1	A	0.4809	ILMN_1730639	SLC22A15	1	0.1332	0.008285	0.2253	3.265e-51	-0.105205	0.00824218	0.738598	1.81281e-34	-0.0998881	0.00687318	0.696571	1.39394e-42
rs213520	7	T	0.4773	ILMN_2125010	SKAP2	7	0.1451	0.01307	0.1218	6.987e-27	0.19871	0.0132566	0.691762	1.32792e-45	0.161709	0.00928909	0.868144	1.06919e-57
rs213520	7	T	0.4773	ILMN_1753613	HOXA5	7	0.1209	0.01222	0.09922	5.953e-22	0.0585277	0.0077057	0.305628	7.54352e-14	0.037271	0.00633404	0.256451	5.90506e-09
rs2136569	2	T	0.3781	ILMN_1656977	HIBCH	2	-0.07635	0.008049	0.09199	2.152e-20	-0.0547669	0.00733908	0.600546	1.96891e-13	0.0625278	0.00621947	0.742716	1.8544e-22
rs214097	11	G	0.3792	ILMN_1655913	NUCB2	11	0.06647	0.009445	0.05282	3.925e-12	-0.069316	0.0091958	0.722379	1.14482e-13	-0.0755322	0.00770233	0.877421	1.67955e-21
rs2141488	3	C	0.2266	ILMN_1747935	GOLGB1	3	-0.1459	0.01317	0.1213	8.8e-27	0.152545	0.0115439	0.490269	1.26117e-36	0.232795	0.0130501	0.631034	4.55797e-60
rs2144922	22	G	0.1425	ILMN_2365465	XBP1	22	0.1225	0.01319	0.08849	1.212e-19	0.1291	0.0111848	0.612269	7.07748e-29	-0.142218	0.0095419	0.810333	1.86981e-44
rs2146262	6	A	0.4894	ILMN_1717702	KCNK17	6	-0.1711	0.008763	0.3005	5.979e-71	0.110025	0.00750597	0.311757	7.11126e-44	-0.0659691	0.0070031	0.403161	4.83902e-20
rs2146340	1	G	0.3552	ILMN_2094396	LRRC8C	1	-0.203	0.009718	0.3301	3.995e-79	-0.15702	0.00897213	0.486496	2.08408e-59	-0.201413	0.00729685	0.669514	5.99033e-118
rs2147023	1	T	0.1334	ILMN_1711611	CR1	1	-0.1413	0.01371	0.1069	1.267e-23	0.162699	0.0130892	0.772653	6.71954e-33	-0.124151	0.0126703	0.81182	1.79891e-21
rs214796	20	C	0.1611	ILMN_1786847	TGM3	20	-0.2769	0.0225	0.1458	2.904e-32	-0.195357	0.018909	0.625202	9.54503e-24	0.164789	0.0190015	0.666938	2.38471e-17
rs2150052	9	T	0.4894	ILMN_1701441	LPAR1	9	-0.2914	0.01361	0.3417	3.198e-82	-0.205791	0.0102857	0.565033	3.33452e-74	-0.219792	0.0101306	0.692065	3.05698e-82
rs2153101	1	A	0.2021	ILMN_1705297	MYBPH	1	-0.3118	0.01724	0.2695	1.723e-62	0.18863	0.0127601	0.437725	1.60156e-44	0.153822	0.010653	0.586407	4.09697e-42
rs2157047	16	C	0.1792	ILMN_1790650	FOPNL	16	0.04816	0.008148	0.03912	4.929e-09	-0.0485916	0.00890598	0.767158	6.26138e-08	0.0317008	0.00851935	0.749681	0.000212465
rs2161891	2	G	0.3399	ILMN_1702837	PSMD1	2	0.058	0.007279	0.06672	4.955e-15	0.0435277	0.00606288	0.715614	1.44434e-12	0.0566915	0.00549348	0.850599	1.64956e-23
rs2165123	6	G	0.3253	ILMN_1712400	SERPINB6	6	-0.1307	0.008772	0.2	5.605e-45	-0.145098	0.00829444	0.639764	2.30011e-59	0.153555	0.00821761	0.775358	8.29204e-65
rs2167338	8	A	0.4094	ILMN_1677385	C8ORF40	8	0.07264	0.008683	0.07305	2.309e-16	-0.0679478	0.00816658	0.607304	3.15079e-16	-0.107485	0.00700761	0.714314	1.13108e-46
rs2167338	8	A	0.4094	ILMN_1813763	SLC20A2	8	0.05081	0.007736	0.04633	8.671e-11	-0.025441	0.00741576	0.194078	0.000628914	-0.0330683	0.00659012	0.529102	6.45832e-07
rs2170881	15	G	0.05791	ILMN_1788416	FAM108C1	15	0.274	0.02187	0.1502	2.802e-33	0.243986	0.0183187	0.573234	3.90628e-37	0.121703	0.0163816	0.74395	2.83723e-13
rs2171585	12	C	0.4879	ILMN_1735712	KRT1	12	0.6237	0.02475	0.4169	3.924e-106	-0.618489	0.0231849	0.760737	1.46468e-116	0.66913	0.0241253	0.807398	9.22821e-119
rs217378	7	A	0.3983	ILMN_1679405	DDX56	7	0.03759	0.006034	0.04189	7.155e-10	-0.0211991	0.0060954	0.843265	0.000529089	-0.0357286	0.00544229	0.823273	9.42038e-11
rs2175144	2	G	0.358	ILMN_1715693		2	-0.1487	0.008238	0.2684	2.774e-62	-0.059039	0.00718139	0.14311	6.83063e-16	0.117886	0.00754594	0.306994	3.81539e-48
rs2175144	2	G	0.358	ILMN_1684726	C2ORF27A	2	-0.03859	0.006265	0.04097	1.105e-09	-0.00819658	0.00604007	0.102964	0.175104	0.0303336	0.00545775	0.257727	3.73504e-08
rs2181414	1	T	0.2941	ILMN_1798288	MOB3C	1	0.06851	0.007691	0.08203	2.897e-18	0.0932877	0.00831855	0.679084	1.91114e-27	-0.0639157	0.00653735	0.859069	2.17677e-21
rs218174	2	G	0.3429	ILMN_1813836	DARS	2	0.06484	0.006528	0.09999	4.056e-22	0.0810164	0.00634368	0.734802	1.68013e-34	0.0810613	0.00621287	0.853216	2.23955e-35
rs2183200	14	C	0.1782	ILMN_1727689	TNFAIP2	14	0.07762	0.01223	0.04342	3.457e-10	-0.00478927	0.0108463	0.64703	0.658912	-0.0670535	0.00986221	0.802564	2.07712e-11
rs2185818	10	G	0.4743	ILMN_1678652	TCTN3	10	-0.0657	0.009316	0.05303	3.548e-12	-0.0328124	0.00717317	0.531476	5.43218e-06	0.0413662	0.00625177	0.71645	6.77092e-11
rs2186280	21	G	0.4576	ILMN_2047599	TMEM50B	21	0.06689	0.007002	0.09337	1.201e-20	0.0951508	0.00581719	0.835055	5.64618e-53	0.117195	0.00544645	0.818104	3.4555e-81
rs2186571	11	A	0.07619	ILMN_1690802	TRMT112	11	-0.1723	0.02128	0.0689	1.857e-15	0.172904	0.0195546	0.658745	4.72207e-18	-0.156004	0.0145696	0.88062	4.47123e-25
rs2186571	11	A	0.07619	ILMN_2364674	TRPT1	11	-0.08286	0.01289	0.04454	2.128e-10	0.0945573	0.0135622	0.672403	5.95953e-12	-0.0949721	0.0136063	0.862314	6.25721e-12
rs2187810	6	T	0.4398	ILMN_1700671	ETV7	6	-0.06469	0.007036	0.08712	2.613e-19	0.0584359	0.00758586	0.399786	3.42811e-14	0.0371571	0.00527674	0.426709	4.13165e-12
rs2188120	22	A	0.2241	ILMN_2393169	THOC5	22	-0.05713	0.008066	0.05348	2.869e-12	0.0457977	0.00877181	0.809904	2.20105e-07	-0.0282397	0.0080638	0.797393	0.000487635
rs218885	8	A	0.4542	ILMN_1891455		8	-0.07112	0.006459	0.1201	1.608e-26	0.0432182	0.00629095	0.183809	1.18324e-11	-0.0300855	0.00509151	0.160268	5.11667e-09
rs218947	8	A	0.4481	ILMN_1758939	RIPK2	8	-0.05196	0.006076	0.0761	5.226e-17	0.0368134	0.0067718	0.726587	6.97358e-08	0.0517803	0.00606284	0.663617	6.81946e-17
rs2193356	12	C	0.4077	ILMN_1655261	ERP27	12	-0.1679	0.00923	0.2718	4.754e-63	0.158048	0.00797079	0.673016	4.06035e-73	0.0839352	0.00772109	0.61004	9.49869e-26
rs2196973	15	C	0.3429	ILMN_1686116	THBS1	15	-0.2139	0.0221	0.0954	3.99e-21	0.116505	0.0171771	0.441704	2.11122e-11	0.0892506	0.0169644	0.506273	1.84633e-07
rs2199956	4	C	0.4975	ILMN_2278235	CTBP1	4	0.08135	0.009796	0.07214	3.718e-16	-0.0201842	0.00854065	0.570079	0.0183197	0.0408218	0.0076828	0.69868	1.40059e-07
rs2204732	6	C	0.3771	ILMN_1733690	AKAP7	6	-0.09446	0.007237	0.161	9.606e-36	0.092614	0.00782403	0.811483	3.45183e-30	-0.0617984	0.00731906	0.810956	1.46671e-16
rs2205895	1	T	0.3651	ILMN_1709233	F5	1	-0.1309	0.01119	0.1334	1.766e-29	-0.118348	0.0098011	0.703727	2.89719e-31	-0.151368	0.00916561	0.802754	7.43525e-53
rs2208993	1	C	0.401	ILMN_1711166	WRAP73	1	-0.06487	0.006764	0.09414	8.634e-21	0.0610869	0.0061586	0.623642	4.23573e-22	0.0457849	0.00722399	0.784558	3.91182e-10
rs221035	1	G	0.2578	ILMN_1808999	ARHGEF19	1	0.1442	0.008591	0.2408	4.054e-55	0.0724493	0.00865872	0.460966	2.17738e-16	-0.137041	0.00732279	0.712107	5.74315e-65
rs2217989	18	A	0.4199	ILMN_2402640	DSC1	18	-0.1123	0.01105	0.1042	4.926e-23	0.07802	0.00917781	0.389884	7.53512e-17	0.113568	0.00947825	0.488978	1.62831e-30
rs2220390	1	G	0.4431	ILMN_2289775	HAX1	1	-0.09167	0.01032	0.08163	3.519e-18	0.0951158	0.0141382	0.30421	3.03078e-11	0.0444069	0.00729669	0.694442	1.80532e-09
rs2222103	3	A	0.1064	ILMN_1705921	FLJ42393	3	0.1981	0.0103	0.2943	3.102e-69	-0.138547	0.0110227	0.225775	1.50407e-33	0.0369477	0.0084093	0.107137	1.26655e-05
rs2223286	1	C	0.3077	ILMN_1724422	SELL	1	-0.1541	0.009569	0.226	2.27e-51	0.19928	0.00980839	0.816304	4.34871e-76	-0.131332	0.00935486	0.830718	3.91202e-40
rs2224949	14	C	0.2367	ILMN_2189936	RPL36AL	14	-0.08754	0.0114	0.06225	4.267e-14	-0.110117	0.00877623	0.84981	1.90802e-33	0.144152	0.0059349	0.886573	8.99644e-98
rs2224949	14	C	0.2367	ILMN_2298818	RPS29	14	-0.07908	0.009298	0.07532	7.632e-17	0.0506066	0.00899082	0.659045	2.41132e-08	0.0758976	0.00795879	0.701424	1.77857e-20
rs2227310	10	G	0.2815	ILMN_2362974	CASP7	10	-0.04258	0.006851	0.04169	7.847e-10	-0.00961547	0.00687343	0.0582873	0.162171	-0.0775111	0.00602017	0.309606	1.4246e-34
rs2228315	12	T	0.08518	ILMN_1734855	SELPLG	12	-0.1869	0.01752	0.1137	4.386e-25	-0.285337	0.0188872	0.764954	3.17904e-46	-0.266472	0.0199728	0.788518	9.11964e-37
rs222852	17	G	0.379	ILMN_2352009	ACADVL	17	0.07186	0.008591	0.07342	2.343e-16	0.0802275	0.00860043	0.702696	7.81776e-20	0.0418402	0.00736726	0.731095	1.90166e-08
rs222852	17	G	0.379	ILMN_1806408	ACADVL	17	0.07104	0.008518	0.07301	2.85e-16	0.0740609	0.00796232	0.521337	9.85278e-20	0.0492165	0.00726858	0.762487	2.49345e-11
rs2229536	9	A	0.05086	ILMN_2138765	PLIN2	9	-0.256	0.02159	0.1366	3.347e-30	0.312392	0.0185849	0.660574	1.72453e-55	-0.338513	0.0160038	0.665968	4.93164e-79
rs2230576	10	T	0.1312	ILMN_1775074	TUBGCP2	10	-0.07129	0.01077	0.04725	6.333e-11	-0.0519856	0.0115789	0.641228	8.0384e-06	0.0746761	0.0106937	0.733577	6.12621e-12
rs2232826	1	A	0.2533	ILMN_2343624	METTL13	1	0.09975	0.007011	0.1857	1.534e-41	-0.0920027	0.00678597	0.710305	2.63438e-38	0.0916545	0.0060631	0.810504	1.55212e-45
rs2233244	11	C	0.2513	ILMN_1726189	MS4A14	11	-0.2006	0.01299	0.2118	7.512e-48	-0.200356	0.012082	0.539125	3.14934e-54	-0.0920857	0.00847685	0.552944	1.02231e-25
rs2233244	11	C	0.2513	ILMN_2382500	MS4A14	11	-0.0955	0.009771	0.09714	1.682e-21	-0.0529264	0.00867633	0.254843	1.56007e-09	-0.0541072	0.006847	0.63872	9.18374e-15
rs223363	4	G	0.4743	ILMN_1870303		4	-0.1824	0.006762	0.4504	1.519e-117	0.0703648	0.00595412	0.254072	4.21302e-30	-0.099213	0.00538648	0.493049	2.64586e-63
rs2233901	20	A	0.1556	ILMN_2397347	SEMG1	20	-0.09605	0.01242	0.06311	2.819e-14	0.0486016	0.00982206	0.164624	8.90621e-07	-0.0378711	0.00848421	0.448149	9.2266e-06
rs2234246	6	T	0.4899	ILMN_1688231	TREM1	6	0.09745	0.01057	0.08736	2.119e-19	0.0463636	0.00878913	0.543691	1.6552e-07	0.130894	0.00989773	0.797821	3.27381e-36
rs2235319	22	C	0.05891	ILMN_2130635	FOXRED2	22	0.2432	0.01793	0.1715	3.354e-38	-0.203707	0.0149785	0.372337	1.63e-38	0.175248	0.0153258	0.617703	3.97527e-28
rs2235422	6	T	0.3389	ILMN_2078592	C6ORF105	6	-0.1487	0.01128	0.1638	2.16e-36	-0.0347381	0.00734001	0.413732	2.56413e-06	0.134935	0.0106131	0.599167	7.9439e-34
rs2236123	20	G	0.1739	ILMN_2407482	ITPA	20	-0.08426	0.0116	0.05637	8.334e-13	-0.0499097	0.0121188	0.532258	4.15948e-05	-0.0493429	0.0110648	0.513771	9.40717e-06
rs2236472	21	T	0.2336	ILMN_1806733	COL18A1	21	-0.3122	0.01383	0.3647	1.502e-89	-0.196206	0.010947	0.564208	7.74365e-62	-0.207227	0.00954069	0.694826	2.19235e-82
rs2236719	18	A	0.4181	ILMN_2154052	KDSR	18	-0.1813	0.009144	0.3079	1.069e-72	0.163407	0.00755759	0.715483	3.87213e-84	-0.153707	0.00798869	0.738849	5.91756e-68
rs2237659	7	G	0.2392	ILMN_2399877	COG5	7	0.1028	0.009859	0.1092	4.136e-24	-0.0932643	0.00981759	0.539087	1.7656e-20	0.110128	0.00795834	0.668956	3.74284e-39
rs2237662	7	C	0.2437	ILMN_1721535	COG5	7	0.084	0.009578	0.07972	8.946e-18	-0.0600324	0.00969	0.38922	8.76771e-10	0.0490387	0.00699025	0.7405	4.9359e-12
rs2239206	12	A	0.4904	ILMN_1734312	GCN1L1	12	0.08618	0.01127	0.0618	5.292e-14	-0.0952261	0.0117742	0.458381	1.91183e-15	0.0857311	0.00864639	0.849565	6.39655e-22
rs2239551	3	A	0.4255	ILMN_1665280	SPCS1	3	0.04	0.005437	0.05746	4.263e-13	-0.04276	0.00471041	0.887863	6.61405e-19	0.0376717	0.00580247	0.911278	1.49244e-10
rs2239815	22	C	0.314	ILMN_1809433	XBP1	22	0.1009	0.008068	0.1499	3.659e-33	-0.088514	0.0073844	0.816163	7.30036e-31	0.110064	0.00829068	0.840544	1.87921e-36
rs2240189	12	A	0.2578	ILMN_1709333	OAS2	12	-0.09581	0.01124	0.07564	6.558e-17	0.0206782	0.00716067	0.499347	0.00397111	-0.0480597	0.00771169	0.726592	7.4846e-10
rs2240243	16	A	0.357	ILMN_1812433	HP	16	-0.09681	0.008705	0.1223	5.405e-27	0.0927287	0.00823297	0.338084	1.1771e-27	-0.163439	0.00888943	0.663223	4.06086e-63
rs2240538	2	T	0.1621	ILMN_1667022	PASK	2	-0.4528	0.01698	0.4447	1.518e-115	-0.332037	0.0153476	0.645286	3.21439e-84	-0.424548	0.0192995	0.697957	4.96538e-84
rs2240538	2	T	0.1621	ILMN_1754858	PASK	2	-0.4293	0.01778	0.3963	2.087e-99	-0.208269	0.0133285	0.617171	5.47173e-49	-0.405923	0.0191828	0.681294	4.37963e-79
rs2240589	15	T	0.3535	ILMN_1706261	SLCO3A1	15	0.1901	0.009755	0.2995	1.094e-70	0.181444	0.0091111	0.702066	1.22028e-73	0.170086	0.00772256	0.792484	3.44518e-84
rs2240690	16	C	0.05438	ILMN_2075818	ZNF598	16	-0.1527	0.01528	0.1011	2.334e-22	0.16847	0.0221261	0.592725	6.58306e-14	-0.0660723	0.0131188	0.75297	5.87875e-07
rs2241090	19	C	0.218	ILMN_1807277	"PIK3R2;IFI30"	19	-0.0785	0.01191	0.04667	7.379e-11	0.0401093	0.0099877	0.784115	6.406e-05	-0.11806	0.00792709	0.891532	2.13427e-44
rs2241334	7	G	0.4642	ILMN_1697959	SLC35B4	7	0.0394	0.006659	0.03793	4.686e-09	0.0150992	0.00639777	0.519609	0.0184798	0.0344354	0.00589793	0.529216	7.68696e-09
rs2241960	12	G	0.2845	ILMN_1769911	SLC38A1	12	-0.2707	0.01223	0.3557	7.716e-87	-0.255397	0.00956243	0.811941	9.04625e-117	-0.145256	0.00798013	0.870716	4.32448e-62
rs2242229	17	G	0.2079	ILMN_1813389	MRPS7	17	-0.07294	0.01126	0.04521	1.55e-10	0.0443325	0.0118906	0.379674	0.000204514	0.0758237	0.00961573	0.736749	1.04161e-14
rs2242231	17	A	0.2056	ILMN_1669635	NUP85	17	0.07634	0.007857	0.0962	2.814e-21	-0.0771137	0.00852999	0.672146	9.06616e-19	0.0197406	0.00653455	0.68599	0.002601
rs2242663	11	C	0.2296	ILMN_1804955	CTSF	11	0.09832	0.01061	0.08816	1.424e-19	-0.0703735	0.00952277	0.289574	3.29734e-13	0.0639556	0.008132	0.314218	1.21443e-14
rs2243523	17	T	0.3766	ILMN_1652333	FN3KRP	17	0.2283	0.01219	0.2831	3.312e-66	0.232698	0.0110776	0.575621	2.56142e-80	0.328539	0.0098532	0.78647	7.30433e-153
rs2243610	10	T	0.2205	ILMN_2206344	NDST2	10	-0.05395	0.00751	0.05492	1.435e-12	-0.0460976	0.00781571	0.661592	5.16467e-09	-0.0442083	0.00633823	0.872127	6.47617e-12
rs2243767	9	T	0.3792	ILMN_1653469	RPL12	9	-0.1132	0.007211	0.2172	3.418e-49	-0.118995	0.00671552	0.83655	1.16151e-60	0.121102	0.00670548	0.859708	2.68205e-61
rs224498	17	G	0.4169	ILMN_2216918	SHPK	17	0.1066	0.008072	0.1642	1.663e-36	-0.0601853	0.00728704	0.61994	5.07721e-16	-0.0837324	0.00731036	0.689165	3.29059e-28
rs2247481	4	G	0.3827	ILMN_1772286	OCIAD2	4	-0.2064	0.0101	0.32	2.013e-76	-0.12557	0.0087677	0.570318	3.82753e-42	0.150226	0.00834387	0.805278	5.47718e-61
rs2247696	16	T	0.1546	ILMN_1657237	NUBP2	16	-0.07573	0.01119	0.04907	2.354e-11	0.0363392	0.00803978	0.334291	6.99363e-06	0.00622856	0.00849308	0.491134	0.463551
rs2247761	7	A	0.3998	ILMN_2323385	TRIM4	7	-0.2197	0.007849	0.4687	4.224e-124	0.218878	0.00676014	0.835026	4.6192e-154	0.236307	0.0059582	0.893659	3.86247e-190
rs2249828	21	A	0.3374	ILMN_1774949	PIGP	21	0.171	0.008448	0.3157	3.421e-75	-0.113042	0.00914944	0.455476	1.49733e-32	0.129473	0.00653271	0.771413	2.84532e-71
rs2251854	21	G	0.3046	ILMN_1718769	ITSN1	21	-0.1239	0.009241	0.1684	1.75e-37	-0.0724524	0.00799745	0.511036	7.71941e-19	0.0853192	0.00797092	0.598418	4.63152e-25
rs2252833	3	A	0.494	ILMN_1738239	RBM6	3	-0.1313	0.008111	0.2279	7.59e-52	0.141657	0.0082281	0.641805	8.71912e-58	-0.0967303	0.0067469	0.76261	1.3224e-41
rs2253427	20	T	0.216	ILMN_1742442	SIRPB1	20	1.272	0.02308	0.7738	8.29e-289	0.649868	0.0144281	0.713351	8.18877e-235	-0.916566	0.0124204	0.884026	0
rs2254160	21	A	0.3925	ILMN_2077504	LTN1	21	-0.05695	0.007266	0.06484	1.315e-14	0.0674031	0.00781634	0.232808	2.81769e-17	0.137614	0.00595164	0.569913	9.66076e-91
rs2254212	4	C	0.3589	ILMN_2095660	TMEM156	4	0.09655	0.01085	0.0819	3.212e-18	-0.068485	0.0100966	0.537878	2.10541e-11	-0.130658	0.00808763	0.761315	6.09134e-51
rs2254212	4	C	0.3589	ILMN_1810374	TMEM156	4	0.09849	0.008252	0.1384	1.471e-30	-0.0416896	0.00629545	0.320019	6.01438e-11	-0.0906958	0.00722839	0.608648	4.63824e-33
rs2254234	20	G	0.4194	ILMN_1652594	ACTR5	20	-0.07278	0.008492	0.0764	4.524e-17	-0.0459338	0.00800511	0.507311	1.29972e-08	-0.0512495	0.00632504	0.567367	2.03852e-15
rs2254320	14	A	0.4391	ILMN_2223941	FBLN5	14	0.2206	0.01067	0.3251	6.965e-78	-0.195273	0.0106971	0.457471	9.19002e-64	0.238512	0.0128276	0.5589	2.75296e-64
rs2255055	21	T	0.361	ILMN_1699071	C21ORF7	21	0.1135	0.01802	0.04275	4.748e-10	0.0679016	0.017376	0.380268	9.99801e-05	0.101873	0.0193387	0.537788	1.78193e-07
rs2256020	17	C	0.1917	ILMN_2383489	CDK5RAP3	17	0.06405	0.008644	0.05834	2.971e-13	-0.0314542	0.0075122	0.767246	3.0973e-05	0.0436243	0.00855023	0.831294	4.20956e-07
rs226515	22	A	0.3422	ILMN_1757347	KIAA0930	22	0.05777	0.008616	0.04824	3.582e-11	-0.0156838	0.00888539	0.281348	0.0778752	-0.0614433	0.00719024	0.60382	6.56648e-17
rs2266980	22	C	0.1269	ILMN_2059535	PPM1F	22	-0.2621	0.01151	0.3686	9.603e-91	0.295785	0.0100626	0.85364	2.05421e-134	-0.265134	0.00999572	0.921612	2.29234e-111
rs2266980	22	C	0.1269	ILMN_1765021	TOP3B	22	-0.07958	0.01157	0.05055	1.161e-11	0.0733431	0.0110153	0.611544	4.75993e-11	-0.0718501	0.00903698	0.821507	6.40426e-15
rs227009	14	C	0.06596	ILMN_1916256		14	-0.6652	0.02634	0.4179	1.82e-106	0.702745	0.0197064	0.771489	1.52901e-175	0.859711	0.0259872	0.816367	2.742e-151
rs227009	14	C	0.06596	ILMN_1873034		14	-0.51	0.0201	0.4204	2.77e-107	0.406955	0.0150497	0.877858	6.05611e-119	0.368742	0.0163847	0.87736	4.73701e-87
rs2270459	16	A	0.09718	ILMN_1653319	MC1R	16	0.2769	0.01485	0.2813	1.047e-65	-0.142465	0.0141478	0.436618	1.07351e-22	0.11733	0.0102956	0.562759	5.82426e-28
rs2270604	7	C	0.3771	ILMN_1767651	TECPR1	7	0.1478	0.01072	0.1763	2.551e-39	-0.104157	0.0103524	0.592966	1.16216e-22	0.184149	0.00857265	0.775493	5.69458e-81
rs2271090	17	G	0.426	ILMN_1759743	SLC38A10	17	-0.08627	0.009372	0.0871	2.397e-19	-0.0775779	0.00902261	0.459592	3.45314e-17	-0.0644403	0.00673614	0.667405	1.3716e-20
rs2271101	4	G	0.4476	ILMN_1802631	AGA	4	-0.1416	0.01034	0.1744	6.915e-39	-0.117939	0.0080865	0.602461	1.70834e-43	-0.121238	0.00783533	0.667391	2.2729e-47
rs2271751	10	C	0.3374	ILMN_1773313	USMG5	10	0.6008	0.0127	0.716	6.241e-245	-0.312491	0.0082794	0.679847	5.18271e-189	0.615179	0.0107745	0.811024	1.31692e-282
rs2271960	3	C	0.4879	ILMN_1794612	UBA7	3	-0.1126	0.007361	0.2087	4.823e-47	0.0929682	0.00726279	0.639218	1.21867e-34	-0.107142	0.00628746	0.862685	1.08661e-55
rs2272144	10	C	0.2931	ILMN_1725791	PTPLA	10	0.06877	0.01085	0.04331	3.648e-10	-0.0526984	0.00910596	0.5188	9.81027e-09	0.0336464	0.00736858	0.55424	5.75857e-06
rs2272299	12	A	0.06949	ILMN_1777519	ITGB7	12	0.1644	0.01624	0.1035	6.983e-23	-0.165346	0.0148827	0.768403	5.38065e-27	0.131199	0.0108815	0.915251	7.55038e-31
rs2272566	11	A	0.4456	ILMN_1768099	SCGB1C1	11	0.0719	0.009825	0.05694	5.639e-13	-0.103576	0.0103998	0.393667	2.9373e-22	-0.0968705	0.0105077	0.627094	2.66589e-19
rs2272908	1	C	0.494	ILMN_1859657		1	-0.07342	0.006567	0.1234	3.034e-27	0.0601162	0.00614505	0.316308	1.44168e-21	0.0382966	0.00513143	0.256577	2.23235e-13
rs2273828	6	T	0.3907	ILMN_1708672	ACAT2	6	0.07202	0.007122	0.1033	7.868e-23	-0.0300426	0.00700071	0.660173	1.96404e-05	-0.0602965	0.00667347	0.754789	1.23707e-18
rs2273888	6	C	0.1022	ILMN_2095759	OGFRL1	6	-0.2691	0.01719	0.2163	5.763e-49	0.252569	0.0157257	0.690724	2.38848e-51	-0.15351	0.0135418	0.794275	1.05223e-27
rs2274226	1	A	0.4814	ILMN_1737631	PAQR6	1	0.2523	0.009037	0.4678	1.299e-123	-0.127287	0.00766261	0.383556	2.18806e-54	-0.0621104	0.00563243	0.244756	2.12197e-26
rs2274226	1	A	0.4814	ILMN_2330382	PAQR6	1	0.1497	0.006843	0.3506	3.194e-85	-0.0811111	0.0058894	0.291768	2.27299e-39	-0.035836	0.00476199	0.234992	1.43294e-13
rs2274517	6	C	0.494	ILMN_1683279	PEX6	6	-0.2211	0.008631	0.425	7.906e-109	0.205511	0.00799887	0.521363	3.82582e-110	0.253329	0.00772899	0.642901	1.91322e-149
rs2274611	9	T	0.4582	ILMN_1812995	CTSL1	9	-0.1861	0.01232	0.2044	4.755e-46	-0.170082	0.0116153	0.588771	8.53317e-44	-0.218523	0.0109957	0.74347	1.38491e-71
rs2274611	9	T	0.4582	ILMN_2374036	CTSL1	9	-0.1729	0.01199	0.1897	1.704e-42	-0.145625	0.0120303	0.531237	2.11654e-31	-0.203639	0.0114056	0.709031	3.73018e-60
rs2274852	9	G	0.3162	ILMN_1806448	NTNG2	9	0.08753	0.01002	0.07915	1.181e-17	-0.0638843	0.00785962	0.696867	1.40116e-15	0.0339624	0.00635577	0.447411	1.19323e-07
rs2274926	9	T	0.07805	ILMN_1721901	CTNNAL1	9	0.2882	0.02097	0.1753	4.39e-39	0.178774	0.0169571	0.708654	1.30525e-24	0.104641	0.0146942	0.796957	2.40761e-12
rs2275154	1	G	0.3731	ILMN_1728802	SDCCAG8	1	0.05002	0.007334	0.04977	1.682e-11	0.0157996	0.00681498	0.155416	0.0206481	0.038331	0.00676916	0.426296	2.08744e-08
rs2275623	6	G	0.4607	ILMN_1753745	HDDC2	6	-0.143	0.009741	0.1952	7.877e-44	-0.157696	0.00873022	0.617228	1.19615e-62	-0.147526	0.00665555	0.864573	4.97851e-85
rs227580	17	C	0.2936	ILMN_2311779	TMUB2	17	-0.2097	0.007991	0.4367	8.331e-113	0.270001	0.00695018	0.845277	4.27327e-196	-0.133227	0.00564773	0.943694	1.49591e-93
rs2276084	11	G	0.4653	ILMN_1656938	SLC37A2	11	0.116	0.009498	0.1438	8.1e-32	0.0649452	0.00838735	0.472156	2.55347e-14	0.113365	0.00785197	0.666328	4.16962e-42
rs227634	20	T	0.1208	ILMN_1674394	C20ORF3	20	-0.1317	0.01483	0.08163	3.522e-18	-0.111774	0.0148299	0.671082	1.15111e-13	-0.070883	0.0149725	0.793899	2.60601e-06
rs2276528	21	A	0.1254	ILMN_1672504	PDXK	21	0.163	0.009349	0.2551	8.515e-59	-0.172259	0.00879646	0.829579	1.23001e-71	0.129019	0.00983916	0.801299	1.1034e-35
rs2276528	21	A	0.1254	ILMN_1764503	PDXK	21	0.08521	0.01104	0.06289	3.136e-14	-0.0341502	0.00920771	0.119155	0.000220667	0.0424293	0.00834167	0.264827	4.56119e-07
rs2276871	3	A	0.2931	ILMN_2404850	RPL14	3	1.173	0.01974	0.799	0	-0.9976	0.0140567	0.886339	0	-1.06122	0.015922	0.899885	0
rs2277616	17	A	0.1133	ILMN_1791905	CCDC103	17	0.05305	0.008657	0.04057	1.335e-09	-0.0426415	0.00854422	0.183134	7.19523e-07	0.0554087	0.00752212	0.265926	4.42636e-13
rs2278011	19	T	0.3056	ILMN_2389582	HNRNPL	19	-0.1232	0.01124	0.1192	2.607e-26	-0.128021	0.0118621	0.740331	1.19494e-25	0.0782053	0.00853227	0.735471	4.16705e-19
rs2278609	3	C	0.2354	ILMN_1737025	PLCL2	3	0.0595	0.008042	0.05812	3.193e-13	-0.0717687	0.00697077	0.746203	1.33242e-23	0.0428825	0.00608178	0.689345	3.87961e-12
rs2278737	2	G	0.2014	ILMN_1694268	HES6	2	-0.1108	0.01218	0.08526	5.944e-19	-0.0647378	0.0118841	0.381569	6.56385e-08	0.0334632	0.00880322	0.444406	0.000155049
rs2279402	12	A	0.4849	ILMN_1804642	SMUG1	12	0.05199	0.008301	0.04231	5.863e-10	-0.0538671	0.00768331	0.550589	4.58303e-12	-0.019145	0.00636886	0.844705	0.00273066
rs2280017	16	C	0.381	ILMN_1801864	NTAN1	16	0.05069	0.008615	0.03756	5.683e-09	#N/A	#N/A	#N/A	#N/A	-0.0701762	0.00759443	0.694473	2.22455e-19
rs2280141	10	G	0.4904	ILMN_2394250	PLEKHA1	10	-0.06626	0.008988	0.05768	3.832e-13	0.0686815	0.00759109	0.751518	8.52324e-19	-0.0473081	0.00742151	0.832566	3.11959e-10
rs2280141	10	G	0.4904	ILMN_1662839	PLEKHA1	10	-0.0568	0.009272	0.04054	1.357e-09	0.0594288	0.00817893	0.804502	7.89764e-13	-0.0491091	0.00729976	0.876686	3.31335e-11
rs2280635	1	C	0.07351	ILMN_2377669	CD247	1	-0.1949	0.01815	0.1149	2.233e-25	0.11845	0.0194892	0.761347	1.78454e-09	-0.0987711	0.0161303	0.796268	1.44336e-09
rs2280635	1	C	0.07351	ILMN_1676924	CD247	1	-0.1603	0.01891	0.07483	9.701e-17	-0.0768469	0.00933981	0.729155	6.48012e-16	-0.0726272	0.015006	0.832923	1.56264e-06
rs2280871	8	T	0.1294	ILMN_1674402	TMEM71	8	0.1875	0.0112	0.2399	7.081e-55	0.162298	0.0118076	0.832276	3.1022e-39	0.146487	0.0133362	0.813523	3.21424e-26
rs2281411	11	C	0.4708	ILMN_1800276	RCN1	11	-0.08169	0.008677	0.09077	3.942e-20	-0.0989059	0.00757399	0.652695	7.12674e-36	0.101437	0.00743781	0.707541	3.48061e-38
rs2281808	20	T	0.3132	ILMN_1676780	SIRPG	20	-0.1763	0.01016	0.2534	2.436e-58	-0.0928383	0.00720931	0.513455	5.24785e-35	0.212892	0.00789532	0.797472	4.75248e-114
rs2282033	14	G	0.3046	ILMN_2374076	C14ORF102	14	0.07114	0.008203	0.07808	1.994e-17	-0.072254	0.00809522	0.507568	2.36614e-18	0.0848277	0.00662675	0.615372	3.1557e-34
rs2282806	5	A	0.09718	ILMN_1686623	CSF1R	5	-0.1321	0.01572	0.07369	1.689e-16	0.144002	0.0160255	0.766774	1.43155e-18	-0.152552	0.0152599	0.759433	3.0845e-22
rs228293	17	C	0.1144	ILMN_1741017	PIP4K2B	17	-0.1295	0.009921	0.1611	9.546e-36	0.0331652	0.00918433	0.49792	0.000321447	0.082009	0.00668771	0.53835	9.06674e-32
rs2283573	19	T	0.1047	ILMN_1778374	BSG	19	-0.2363	0.02261	0.1095	3.532e-24	-0.17713	0.0185933	0.871764	1.39591e-20	-0.155069	0.0277436	0.883272	3.13875e-08
rs2283827	22	G	0.4037	ILMN_2329679	TPST2	22	0.05502	0.007196	0.06182	5.419e-14	0.0444924	0.00786046	0.73751	2.01931e-08	0.07757	0.00756116	0.769797	2.87756e-23
rs2285932	12	T	0.3303	ILMN_2248970	OAS2	12	0.1489	0.01156	0.1576	5.829e-35	0.158198	0.0113001	0.65495	1.64958e-40	-0.153391	0.0122691	0.712423	7.44069e-33
rs2286498	7	C	0.3861	ILMN_1674069	TOMM7	7	-0.119	0.007295	0.2308	1.58e-52	0.175923	0.00709078	0.925494	2.01446e-104	-0.145203	0.00609497	0.81049	5.8283e-95
rs2286499	7	C	0.3862	ILMN_2087060	TOMM7	7	0.1448	0.009625	0.2031	9.939e-46	-0.0241619	0.0103205	0.898691	0.0194365	-0.0314939	0.00659081	0.825079	2.1061e-06
rs2286664	15	G	0.2689	ILMN_1718129	MAP2K5	15	-0.0717	0.00958	0.05933	1.738e-13	-0.0570369	0.00945384	0.280901	2.32811e-09	0.06725	0.00823482	0.601782	1.25301e-15
rs2287329	2	C	0.1611	ILMN_1716547	NAGK	2	-0.3215	0.01064	0.507	1.543e-138	-0.325261	0.0106817	0.712051	2.26673e-141	-0.310685	0.0102456	0.825739	1.4571e-134
rs2287934	5	A	0.09517	ILMN_1665538	SKP2	5	0.09286	0.01093	0.07518	8.191e-17	-0.0832167	0.0109156	0.643308	6.14204e-14	0.00826801	0.0110059	0.68087	0.452737
rs2288522	19	T	0.1402	ILMN_1772074	C19ORF51	19	0.06348	0.008755	0.05607	9.051e-13	-0.0241305	0.00633774	0.0502418	0.000149737	0.0351964	0.00694521	0.113998	5.01701e-07
rs2288951	19	A	0.4411	ILMN_1713006	CDC34	19	0.2514	0.01121	0.3618	1.142e-88	-0.217932	0.0107876	0.866131	2.19058e-75	0.0645405	0.016985	0.874008	0.000155904
rs2289558	15	C	0.08459	ILMN_1794968	LRRC28	15	-0.112	0.0146	0.0622	4.365e-14	0.0975865	0.016888	0.424581	1.03185e-08	-0.121985	0.0143254	0.672669	8.33062e-17
rs2289579	15	G	0.2291	ILMN_1667199	SQRDL	15	0.09446	0.01014	0.08919	9.009e-20	0.0610522	0.0109336	0.570819	3.09629e-08	0.0864306	0.00951744	0.744956	8.44112e-19
rs2290202	15	T	0.1324	ILMN_2409318	RCCD1	15	0.1348	0.01034	0.1608	1.048e-35	0.132707	0.00948628	0.358227	1.86059e-40	0.0756237	0.00684414	0.397564	1.71431e-26
rs2291103	10	C	0.2497	ILMN_1698072	PITRM1	10	0.1509	0.01109	0.1725	2.018e-38	-0.127669	0.00981972	0.425442	1.34426e-35	0.0987869	0.00795226	0.528154	1.71589e-32
rs2291596	4	T	0.4955	ILMN_1724181		4	-0.06757	0.009738	0.05143	7.62e-12	0.0792128	0.009145	0.628784	2.06286e-17	-0.0572985	0.00815678	0.635561	4.63483e-12
rs2292606	2	C	0.1062	ILMN_2217513	GLB1L	2	-0.1303	0.01604	0.0692	1.494e-15	0.0640267	0.0124941	0.400025	3.63567e-07	-0.102448	0.0131021	0.358948	1.69899e-14
rs2292681	12	G	0.3736	ILMN_1809034	GATC	12	0.07816	0.008448	0.08791	1.61e-19	0.0385872	0.00721199	0.348426	1.1083e-07	-0.106492	0.00731826	0.451777	1.12585e-42
rs2292985	4	G	0.4053	ILMN_1784269	AASDH	4	0.08517	0.008279	0.1065	1.579e-23	0.0675514	0.00767437	0.555389	6.55815e-18	-0.0811184	0.00684569	0.72447	6.25936e-30
rs2294107	4	C	0.1667	ILMN_2194229	TMEM128	4	-0.1221	0.0102	0.1389	1.015e-30	0.0808204	0.00822706	0.616018	9.99486e-22	-0.280731	0.0107839	0.779746	2.30584e-108
rs2295357	20	T	0.1712	ILMN_1711450	TH1L	20	-0.1153	0.01093	0.1113	1.382e-24	-0.137441	0.0101765	0.616525	4.75255e-38	-0.101535	0.0100284	0.71713	9.7549e-23
rs2295357	20	T	0.1712	ILMN_1663954	TH1L	20	-0.1217	0.0136	0.08266	2.125e-18	-0.103314	0.0132823	0.415853	1.96975e-14	-0.12303	0.0113918	0.680168	1.86695e-25
rs2296316	14	C	0.4667	ILMN_1802457	MAX	14	-0.05456	0.00799	0.04988	1.599e-11	0.0520327	0.00865154	0.612857	2.60553e-09	-0.0553778	0.00590546	0.784657	6.96363e-20
rs2296787	9	C	0.1088	ILMN_1797342	FNBP1	9	0.08408	0.009294	0.08438	9.122e-19	-0.0885734	0.00888591	0.837196	2.71929e-22	-0.0893854	0.0111423	0.799046	3.74564e-15
rs2297236	7	G	0.4305	ILMN_1729973	ZC3HAV1	7	0.08774	0.01051	0.07284	2.556e-16	0.0890285	0.0092993	0.676458	9.22846e-21	-0.0643243	0.00838472	0.767516	5.00255e-14
rs2297497	20	G	0.4355	ILMN_1778360	PYGB	20	0.226	0.01094	0.3246	1.002e-77	0.168062	0.00948542	0.595341	1.18492e-60	-0.206237	0.00821715	0.76374	1.11283e-102
rs2297987	10	A	0.3484	ILMN_1688953	ARHGAP19	10	-0.07974	0.008115	0.09807	1.057e-21	0.0574657	0.00741999	0.514415	2.52555e-14	0.0527016	0.0064125	0.628609	8.41202e-16
rs2297988	10	C	0.3137	ILMN_1767253	RRP12	10	0.2347	0.01079	0.3475	2.157e-84	-0.216899	0.00985572	0.644719	1.49428e-86	0.20531	0.0091329	0.720284	6.67415e-87
rs2297988	10	C	0.3137	ILMN_1736180	FRAT1	10	0.1061	0.01035	0.1058	2.197e-23	-0.0952172	0.00925478	0.651363	1.425e-23	0.0872625	0.00858098	0.735203	6.51445e-23
rs2300502	14	A	0.1086	ILMN_1778242	CALM1	14	0.0532	0.00867	0.04098	1.282e-09	-0.0438672	0.00773329	0.831222	1.88477e-08	0.0431446	0.00831349	0.909769	2.68019e-07
rs2301426	16	G	0.3552	ILMN_1774990	C16ORF13	16	0.07647	0.009069	0.07429	1.367e-16	0.0675731	0.00892505	0.48685	8.99207e-14	0.0685241	0.00792309	0.721457	2.88423e-17
rs2301787	4	A	0.1485	ILMN_1797181	LOC93622	4	-0.06613	0.0111	0.03852	3.687e-09	0.0370519	0.0108551	0.336916	0.000669833	-0.0574423	0.0104764	0.628554	5.6293e-08
rs2302352	3	G	0.1415	ILMN_1699440	ZBTB47	3	-0.06574	0.01075	0.04043	1.427e-09	-0.0510274	0.00911949	0.314876	2.90413e-08	-0.0147405	0.00841929	0.267771	0.0803686
rs2302775	17	C	0.2221	ILMN_1796430	PSMD3	17	0.05334	0.008503	0.04243	5.526e-10	-0.020733	0.00842041	0.143576	0.0139901	0.0522479	0.00809768	0.436612	1.92082e-10
rs2303551	2	A	0.07359	ILMN_1716797	"LY75;CD302"	2	0.1518	0.01707	0.08184	3.322e-18	-0.162191	0.015999	0.831354	5.76105e-23	-0.161271	0.0146361	0.825764	2.30457e-26
rs2303771	16	A	0.3414	ILMN_1748034	KLHDC4	16	-0.1603	0.01106	0.1914	6.556e-43	0.112151	0.010685	0.55436	2.02997e-24	-0.168737	0.0100308	0.629045	1.66171e-54
rs2304510	3	C	0.1435	ILMN_1673586	SLC6A6	3	0.111	0.01238	0.08292	1.867e-18	-0.06704	0.0123086	0.44164	6.59333e-08	0.0583074	0.01151	0.657158	5.06573e-07
rs2305479	17	T	0.499	ILMN_1666206	GSDMB	17	-0.2369	0.008428	0.4709	6.686e-125	-0.174746	0.00891761	0.617239	1.02998e-71	-0.19315	0.00682708	0.846144	3.68875e-122
rs2305740	19	G	0.2125	ILMN_1699908	IL12RB1	19	-0.08557	0.01133	0.06039	1.046e-13	-0.0787247	0.0095	0.745678	4.09318e-16	-0.0702283	0.00873837	0.733785	3.3553e-15
rs2305742	19	C	0.216	ILMN_1815890	IL12RB1	19	-0.08981	0.0114	0.06534	9.605e-15	-0.0650506	0.0111989	0.596488	8.6743e-09	-0.108135	0.00843641	0.863996	2.63623e-34
rs2306129	8	C	0.4335	ILMN_1807633	HRSP12	8	-0.04879	0.007781	0.04239	5.634e-10	0.0107456	0.00737578	0.353176	0.145493	-0.0347051	0.00648522	0.630367	1.1443e-07
rs2306321	10	G	0.0569	ILMN_1728467	GHITM	10	0.0687	0.01157	0.03821	4.094e-09	0.0746955	0.0109448	0.889889	1.59738e-11	0.063834	0.0124016	0.727333	3.33847e-07
rs2306589	17	T	0.4501	ILMN_1725620	GGNBP2	17	-0.04681	0.005461	0.07649	4.503e-17	-0.0568684	0.00521784	0.921875	4.26064e-26	0.058131	0.00503312	0.85967	1.27204e-28
rs2306589	17	T	0.4501	ILMN_1750711	MYO19	17	0.07171	0.007062	0.1041	5.426e-23	0.021505	0.00796455	0.188705	0.0070596	-0.0622023	0.00617379	0.394979	1.5257e-22
rs2309308	8	T	0.4199	ILMN_1787885	NUDT18	8	0.1571	0.009002	0.2553	7.742e-59	0.161976	0.0090068	0.628337	3.4576e-62	0.0922257	0.00804212	0.615914	2.86755e-28
rs2309581	2	G	0.3708	ILMN_1677133	MITD1	2	0.05342	0.007443	0.05495	1.5e-12	0.0453184	0.00657147	0.721089	9.92513e-12	-0.0490573	0.00564291	0.774423	2.01117e-17
rs2315603	17	G	0.4008	ILMN_1791545	KRT23	17	0.1938	0.01617	0.1392	8.694e-31	0.183304	0.0143207	0.552612	1.22769e-34	0.149155	0.0125764	0.667056	5.63663e-30
rs231976	16	G	0.4668	ILMN_1684789	CCDC101	16	0.09446	0.007709	0.1446	5.342e-32	0.107801	0.00718748	0.554668	1.19244e-45	-0.0863302	0.00616033	0.868255	5.18763e-40
rs231976	16	G	0.4668	ILMN_1701477	CCDC101	16	0.05082	0.008504	0.03866	3.307e-09	0.0490732	0.00726437	0.353838	2.52613e-11	-0.0589139	0.00652976	0.640487	1.37643e-18
rs2325788	17	A	0.3202	ILMN_1758529	P2RX1	17	-0.3005	0.01299	0.3762	4.506e-93	0.189319	0.00953454	0.615625	2.75784e-73	0.183394	0.0111251	0.697344	1.07624e-52
rs2326106	6	T	0.2301	ILMN_1668825	DKFZP686I15217	6	-0.06921	0.008979	0.0627	3.43e-14	-0.07427	0.00906419	0.438289	8.44341e-16	0.0934441	0.0101799	0.534659	3.72157e-19
rs2329573	21	C	0.4245	ILMN_1761797	CSTB	21	-0.1315	0.008669	0.2058	2.217e-46	0.14344	0.00768952	0.598512	4.19002e-66	-0.12861	0.00845893	0.599113	5.54727e-46
rs2329995	5	T	0.3167	ILMN_1745599		5	0.1574	0.01098	0.1881	4.104e-42	0.158619	0.00908843	0.711057	3.92275e-59	-0.0977553	0.00803076	0.678944	2.30092e-31
rs2331964	3	T	0.3766	ILMN_2316104	IQCB1	3	-0.1166	0.01002	0.1323	3.102e-29	-0.045011	0.00860403	0.466243	2.08443e-07	0.0826452	0.00751142	0.512686	2.69094e-26
rs2333685	1	C	0.4094	ILMN_1768394	ARPC5	1	0.08399	0.01027	0.07009	9.676e-16	-0.0741648	0.00975488	0.763172	7.14511e-14	0.0908333	0.00749517	0.906137	4.00107e-31
rs2334293	19	G	0.3036	ILMN_1703565	GLTSCR2	19	0.04416	0.006992	0.04299	4.248e-10	0.0615182	0.00645563	0.71335	1.36151e-20	-0.0515128	0.00673929	0.800319	6.1262e-14
rs2336384	1	G	0.3414	ILMN_1803483	KIAA2013	1	0.06918	0.008971	0.06277	3.322e-14	-0.0670097	0.00834079	0.605044	2.88222e-15	-0.0408154	0.00639256	0.773637	2.92491e-10
rs2338104	12	C	0.4386	ILMN_1689156	MMAB	12	0.0596	0.007867	0.06071	8.963e-14	-0.0358851	0.00829763	0.275535	1.69411e-05	-0.0324488	0.00598122	0.365564	7.70602e-08
rs234375	5	T	0.4995	ILMN_1663541	B4GALT7	5	-0.05056	0.006506	0.06368	2.14e-14	-0.032177	0.00827566	0.685146	0.00010828	-0.0379507	0.00579275	0.845261	1.02704e-10
rs235312	21	A	0.356	ILMN_2128750	PTTG1IP	21	-0.1238	0.00759	0.2306	1.561e-52	0.181596	0.00668621	0.718585	1.00448e-119	0.0699999	0.00989026	0.705794	3.23853e-12
rs2353193	2	C	0.1501	ILMN_1751362	FASTKD1	2	0.1064	0.01029	0.1074	1.016e-23	-0.0567817	0.0101076	0.472677	2.5644e-08	0.0846418	0.00841161	0.507802	1.71104e-22
rs235321	21	A	0.09391	ILMN_1785179	UBE2G2	21	0.09058	0.01489	0.04035	1.762e-09	-0.151282	0.0211866	0.541305	1.88976e-12	-0.178766	0.0208854	0.778746	5.87506e-17
rs2356751	19	C	0.3505	ILMN_1740197	ZNF234	19	0.08364	0.008357	0.1014	2.058e-22	-0.056381	0.00740108	0.456605	6.40126e-14	0.066931	0.00653631	0.793294	3.42715e-23
rs2359674	16	G	0.2069	ILMN_2133187	PRSS53	16	0.06379	0.01013	0.04275	4.749e-10	0.00531032	0.00781453	0.343669	0.496964	0.0509427	0.0067871	0.53082	1.64827e-13
rs2363286	7	G	0.169	ILMN_1684227	GPR146	7	0.2612	0.01345	0.2985	2.94e-70	0.245933	0.0124798	0.776565	2.21148e-72	0.186363	0.0112149	0.819082	2.09334e-53
rs2363286	7	G	0.169	ILMN_1656656	COX19	7	-0.1043	0.01061	0.09836	1.014e-21	-0.103863	0.00868662	0.72589	9.98e-31	-0.0529346	0.00820125	0.868091	1.89392e-10
rs2367289	4	A	0.2571	ILMN_1745522	PF4V1	4	0.5501	0.02284	0.3954	5.164e-99	-0.537684	0.0182295	0.679003	4.4511e-135	-0.637504	0.0219259	0.692194	6.02263e-127
rs2372309	12	A	0.3479	ILMN_1767481	XRCC6BP1	12	-0.3419	0.008231	0.6602	2.465e-210	0.209352	0.00763956	0.64157	2.52848e-121	-0.292496	0.00717375	0.776894	1.61568e-196
rs2372828	3	G	0.4965	ILMN_1655167	ZNF502	3	-0.08507	0.00709	0.1395	7.56e-31	-0.0636768	0.00602419	0.354168	1.00571e-24	0.0684727	0.00592396	0.455226	1.16399e-28
rs2374993	7	G	0.1299	ILMN_2354381	PON2	7	0.1422	0.01463	0.09626	2.598e-21	-0.129146	0.012979	0.541784	3.18649e-22	0.139381	0.011696	0.602103	3.15588e-30
rs2374993	7	G	0.1299	ILMN_1714158	PON2	7	0.1161	0.01143	0.104	5.544e-23	-0.0833539	0.0110784	0.455558	1.26458e-13	0.0972088	0.0109079	0.510924	3.42378e-18
rs237969	17	G	0.1317	ILMN_1814812	USP32	17	0.1139	0.01868	0.04024	1.636e-09	0.11382	0.0139309	0.735274	1.01225e-15	0.0606106	0.0111789	0.630513	7.84243e-08
rs2384974	16	C	0.4048	ILMN_1701413	PIGQ	16	0.06962	0.008922	0.06416	1.701e-14	-0.0491927	0.0103621	0.622705	2.38948e-06	0.050207	0.00738279	0.801027	2.05662e-11
rs2385394	2	C	0.3635	ILMN_1788118	SLC23A3	2	0.08789	0.008472	0.1081	7.034e-24	-0.0398441	0.00681726	0.319579	7.0477e-09	-0.031861	0.00558854	0.323449	1.68105e-08
rs2387587	10	T	0.1108	ILMN_1893633		10	-0.2346	0.03364	0.05194	5.98e-12	-0.105471	0.0321305	0.551108	0.00106744	-0.311223	0.0331916	0.531807	7.01275e-20
rs2387715	5	T	0.3012	ILMN_1783795	BTNL3	5	0.7488	0.01735	0.6788	1.048e-219	0.69462	0.0162621	0.685326	1.78198e-220	0.610409	0.0160012	0.694693	2.29333e-181
rs2387715	5	T	0.3012	ILMN_1676895	BTNL8	5	-0.2701	0.01176	0.3743	7.047e-92	-0.296361	0.0104605	0.799707	2.03873e-127	-0.185842	0.00971974	0.806732	2.87728e-67
rs2390535	7	G	0.3669	ILMN_1721081	SP4	7	-0.08135	0.01095	0.05856	2.597e-13	-0.0709601	0.00967366	0.593679	4.85369e-13	-0.0281187	0.0077103	0.840501	0.000282821
rs2395626	6	G	0.4632	ILMN_2154566	RPL10A	6	0.05208	0.007931	0.04631	8.767e-11	-0.0436563	0.00801694	0.818425	6.63223e-08	-0.0605847	0.00670459	0.815135	1.22638e-18
rs2403279	11	A	0.1782	ILMN_2326324	LDHC	11	0.1959	0.01029	0.2898	4.995e-68	-0.116987	0.00902415	0.31727	2.0321e-35	-0.170787	0.00834086	0.393841	4.45294e-75
rs2405367	20	A	0.1903	ILMN_1800354	CST3	20	-0.1652	0.0114	0.1913	6.902e-43	-0.169267	0.00975278	0.761376	1.40317e-58	-0.175113	0.0100487	0.877412	8.52777e-58
rs2411815	14	A	0.3494	ILMN_1741422	FUT8	14	-0.04737	0.007816	0.03972	1.999e-09	0.0494257	0.00807641	0.574463	1.38588e-09	0.0448007	0.00729443	0.754399	1.2921e-09
rs2412065	14	G	0.2205	ILMN_1798177	CHURC1	14	1.203	0.01939	0.8126	0	1.00071	0.0132987	0.893087	0	1.20539	0.0164391	0.880039	0
rs2415511	14	T	0.2833	ILMN_1661461		14	-0.1754	0.01089	0.2263	2.152e-51	-0.046065	0.00745308	0.198453	9.58402e-10	-0.24594	0.0112302	0.583045	1.89112e-83
rs2416811	9	T	0.4315	ILMN_1746819	C5	9	0.1397	0.007741	0.2684	2.765e-62	0.111495	0.00763687	0.440749	1.43143e-43	0.0939935	0.00632316	0.522522	2.97116e-44
rs2421146	10	C	0.2764	ILMN_1717707	PSTK	10	-0.04702	0.007934	0.03805	4.419e-09	0.023095	0.00667539	0.476157	0.000565598	0.0274844	0.00514729	0.617006	1.21881e-07
rs2427289	20	T	0.0872	ILMN_1773567	LAMA5	20	-0.1261	0.01606	0.06498	1.187e-14	-0.113059	0.0144696	0.586776	1.51551e-14	0.122988	0.012625	0.642802	2.97106e-21
rs2427381	20	T	0.3132	ILMN_1778831	NTSR1	20	-0.1015	0.008345	0.1427	1.413e-31	-0.0600139	0.00705288	0.172984	7.05707e-17	0.0482181	0.00901849	0.212077	1.17419e-07
rs2427554	20	A	0.2075	ILMN_2050255	UCKL1	20	-0.0633	0.00981	0.04478	1.811e-10	0.0361771	0.00938619	0.652614	0.00012414	-0.0475375	0.00731602	0.865636	1.44264e-10
rs2428190	6	G	0.1628	ILMN_1763609	SLC22A16	6	0.3047	0.01684	0.2695	1.645e-62	0.196137	0.0125006	0.360421	2.46491e-49	-0.213069	0.0122081	0.459454	6.08825e-58
rs2431321	5	C	0.3333	ILMN_2313901	PAM	5	0.5839	0.01219	0.721	2.27e-248	-0.551462	0.0110293	0.824396	2.01931e-264	0.434674	0.010002	0.788219	1.15633e-211
rs2432540	16	G	0.4597	ILMN_1723116	AMFR	16	-0.464	0.01326	0.5798	2.285e-169	-0.478834	0.0136442	0.731914	7.43909e-172	0.327323	0.00977263	0.775624	9.08331e-154
rs2435307	18	T	0.4707	ILMN_1719097	C18ORF8	18	0.04827	0.007378	0.04604	1.02e-10	-0.0310144	0.0069584	0.550803	9.33194e-06	0.0199659	0.00599118	0.711692	0.00090055
rs2436854	8	A	0.2772	ILMN_1656682	AZIN1	8	-0.05237	0.007726	0.04925	2.217e-11	0.0594377	0.00738262	0.792768	2.5307e-15	-0.0688037	0.00667422	0.677617	1.82308e-23
rs2438201	8	G	0.213	ILMN_1680196	LAPTM4B	8	-0.1204	0.01042	0.1308	6.866e-29	-0.059481	0.00911734	0.402743	1.12966e-10	-0.0708131	0.0111385	0.454213	3.46546e-10
rs2438201	8	G	0.213	ILMN_2101832	LAPTM4B	8	-0.1184	0.01228	0.09478	5.423e-21	-0.0441316	0.00973508	0.481042	6.57551e-06	-0.0699842	0.0109281	0.459224	2.59485e-10
rs2439302	8	G	0.4476	ILMN_1737252	NRG1	8	-0.2014	0.01206	0.2389	1.277e-54	-0.163755	0.00966059	0.434187	2.75222e-56	0.235691	0.011135	0.568326	4.04714e-79
rs2446195	19	G	0.1757	ILMN_1723235	DUS3L	19	-0.1699	0.009882	0.2498	2.031e-57	-0.115406	0.0121083	0.721122	1.34029e-20	-0.152329	0.0079614	0.755656	2.41552e-67
rs2447927	16	A	0.05488	ILMN_1785336	PMM2	16	0.3402	0.01927	0.2599	4.944e-60	-0.203835	0.0192414	0.282691	8.04899e-25	-0.148411	0.022152	0.575724	3.96881e-11
rs2450390	16	T	0.4199	ILMN_1745697	MGRN1	16	-0.06019	0.008958	0.04838	3.273e-11	0.0420762	0.00839018	0.785177	6.36575e-07	0.0294472	0.010827	0.899209	0.00667559
rs2451993	19	A	0.2266	ILMN_2235975	FXYD5	19	0.05855	0.00861	0.04949	1.922e-11	-0.0663777	0.00965025	0.476988	1.11852e-11	0.0799815	0.00856285	0.67626	9.53305e-20
rs2453176	5	T	0.1171	ILMN_1679666	SCGB3A1	5	0.9419	0.01725	0.7707	6.395e-286	0.928591	0.0147562	0.825193	0	0.886408	0.0159923	0.82864	1.84619e-274
rs2453176	5	T	0.1171	ILMN_2136177	CNOT6	5	0.128	0.01024	0.1499	3.627e-33	0.0960852	0.00929839	0.754279	9.35762e-24	0.135804	0.0114625	0.775255	6.38073e-30
rs2453472	12	C	0.4566	ILMN_1784218	DDX23	12	0.05712	0.006091	0.09029	5.489e-20	-0.0313327	0.00675527	0.648023	4.02281e-06	-0.0315765	0.00585272	0.856756	9.05334e-08
rs2457398	8	C	0.1853	ILMN_1788203	HEY1	8	0.2003	0.01926	0.1086	5.42e-24	-0.13753	0.0145485	0.290461	2.64994e-20	-0.133321	0.0131101	0.406402	6.51522e-23
rs2458307	6	C	0.2313	ILMN_1661622	TBC1D7	6	0.08562	0.01207	0.05375	2.657e-12	0.0908794	0.0112094	0.389507	1.64306e-15	0.0752474	0.0103617	0.357255	9.14191e-13
rs245867	7	A	0.281	ILMN_2403237	CHN2	7	-0.06536	0.01094	0.03865	3.322e-09	0.0691213	0.011422	0.549432	2.08592e-09	0.0229208	0.00950663	0.60535	0.0161349
rs245897	7	G	0.4361	ILMN_1732716	CHN2	7	0.0501	0.007746	0.04499	1.637e-10	0.0162062	0.00661888	0.136953	0.0145321	0.0286201	0.00629073	0.260916	6.2203e-06
rs2465126	1	G	0.05556	ILMN_2054019	ISG15	1	-0.2187	0.03154	0.05155	7.801e-12	-0.264452	0.0400995	0.80392	7.17093e-11	0.283815	0.0359926	0.8607	1.04164e-14
rs2469825	17	A	0.4144	ILMN_1747857	SMARCE1	17	0.1062	0.01042	0.1047	3.851e-23	-0.0805408	0.00912558	0.478123	5.39963e-18	-0.103969	0.00727124	0.703124	2.04961e-41
rs2470686	15	A	0.1193	ILMN_1692517	SORD	15	-0.1051	0.01332	0.06546	9.074e-15	-0.107787	0.0134863	0.726132	3.95502e-15	0.068113	0.0151927	0.678792	8.43857e-06
rs2471336	4	C	0.3454	ILMN_2405400	GRK4	4	-0.07224	0.006463	0.1233	3.138e-27	0.0275891	0.00625307	0.219294	1.14503e-05	0.0359932	0.00708596	0.214736	4.72494e-07
rs2475068	6	T	0.3967	ILMN_1700518	HMGN4	6	-0.07864	0.01057	0.05877	2.347e-13	0.120508	0.00969277	0.630161	6.52106e-33	0.062837	0.00765167	0.79906	8.83379e-16
rs2477293	10	T	0.2915	ILMN_2080611	PDSS1	10	0.06533	0.009678	0.04882	2.653e-11	0.0465614	0.00886864	0.291916	1.88873e-07	-0.0570219	0.00727192	0.406088	1.44293e-14
rs2477574	1	A	0.4017	ILMN_1685045	CHI3L2	1	-0.05597	0.007351	0.06134	6.811e-14	-0.0310929	0.0065145	0.31946	2.11202e-06	-0.0263161	0.00594331	0.413534	1.08572e-05
rs2481	22	A	0.1475	ILMN_1722872	MYH9	22	-0.1193	0.008529	0.1805	2.601e-40	0.128237	0.00792555	0.894428	5.29823e-52	-0.0921302	0.00775752	0.808884	4.77596e-30
rs2481	22	A	0.1475	ILMN_2087702	MYH9	22	0.09387	0.009637	0.09654	2.26e-21	-0.0750979	0.00814936	0.864248	2.06219e-19	0.0932454	0.00907558	0.874767	2.50177e-23
rs2485668	1	C	0.05992	ILMN_1737394	LMNA	1	0.16	0.01771	0.08413	1.035e-18	-0.134142	0.0205567	0.346188	1.11875e-10	0.118538	0.0169707	0.625386	6.05779e-12
rs2485668	1	C	0.05992	ILMN_1696749	LMNA	1	0.1437	0.01747	0.07083	6.777e-16	-0.133408	0.0230419	0.606758	9.66675e-09	0.175225	0.0206652	0.746723	1.1076e-16
rs248628	5	G	0.09869	ILMN_1812618	ARAP3	5	-0.1312	0.01537	0.07585	5.896e-17	-0.176389	0.0180672	0.754573	1.72246e-21	-0.124117	0.0210197	0.81735	5.24188e-09
rs2493214	1	G	0.2005	ILMN_1732198	UTS2	1	0.166	0.02072	0.06757	3.644e-15	0.0376114	0.00908662	0.0800592	3.80529e-05	-0.120852	0.0175964	0.138968	1.31897e-11
rs2494731	14	C	0.3508	ILMN_1787248	SIVA1	14	0.1211	0.007421	0.231	1.443e-52	-0.11703	0.00805729	0.64676	3.48299e-43	0.146879	0.00684527	0.819962	7.89368e-81
rs2494731	14	C	0.3508	ILMN_1729596	INF2	14	-0.07313	0.009582	0.06162	5.959e-14	0.0393153	0.00907381	0.308955	1.63423e-05	-0.0432105	0.00736115	0.462819	6.40974e-09
rs2495396	1	T	0.4697	ILMN_1792726	TDRKH	1	0.06587	0.006669	0.09918	6.753e-22	0.0272964	0.00601415	0.119558	6.41168e-06	-0.0426398	0.00574666	0.280667	3.03091e-13
rs249569	12	T	0.4512	ILMN_1743208	NEDD1	12	-0.06701	0.007509	0.08299	2.563e-18	-0.0327912	0.0068526	0.393752	1.98923e-06	-0.04114	0.00544621	0.680335	1.16915e-13
rs2500432	20	C	0.4355	ILMN_1745116	ABHD12	20	0.1023	0.006783	0.2038	6.61e-46	0.0742951	0.00580026	0.302634	1.11284e-34	-0.0820147	0.005173	0.425274	2.34422e-49
rs2503002	1	C	0.4215	ILMN_1752728	FUCA1	1	-0.1213	0.009259	0.1619	5.696e-36	0.0999799	0.0102385	0.493302	1.68997e-21	0.0801972	0.0104613	0.557648	5.20704e-14
rs2504567	6	C	0.3725	ILMN_2171461	ZNF322	6	-0.0494	0.007808	0.04317	3.974e-10	0.0261969	0.0077616	0.344364	0.000768538	-0.0306505	0.00625008	0.507491	1.14014e-06
rs250733	5	A	0.2341	ILMN_1742866	F2R	5	-0.1022	0.01092	0.08979	6.375e-20	0.0641431	0.0100831	0.602514	3.14745e-10	0.114986	0.00920413	0.7751	8.2053e-33
rs2508201	11	T	0.07778	ILMN_1728426	INPPL1	11	-0.1112	0.01249	0.08206	3.108e-18	-0.0784896	0.0154257	0.914291	4.38171e-07	-0.142431	0.0109647	0.84223	4.15648e-35
rs2510366	11	C	0.352	ILMN_2389528	MTL5	11	-0.07797	0.0075	0.1085	5.753e-24	0.0248387	0.00760785	0.143804	0.00113556	0.0345597	0.0068666	0.497712	5.9827e-07
rs2514692	8	A	0.4658	ILMN_2367681	SPAG1	8	0.06465	0.008109	0.06679	4.776e-15	-0.0948414	0.00880291	0.588814	1.42993e-25	-0.0876251	0.00659792	0.654909	1.77703e-36
rs252112	5	A	0.4225	ILMN_2351241	RNF14	5	0.3201	0.009537	0.5592	3.853e-160	0.182892	0.00793898	0.709493	4.69722e-93	-0.143028	0.00725524	0.676049	1.15079e-70
rs2522057	5	G	0.4129	ILMN_1685057	SLC22A4	5	-0.1152	0.01064	0.1167	9.072e-26	-0.12121	0.00933103	0.778956	1.52317e-35	0.099625	0.00868476	0.826718	2.77207e-28
rs2522383	5	C	0.3673	ILMN_1764861	ISOC1	5	-0.09592	0.01137	0.0744	1.294e-16	0.0908817	0.0102457	0.495726	3.74151e-18	-0.0517461	0.00840698	0.772699	1.19224e-09
rs2523691	6	A	0.07371	ILMN_1797929	MICA	6	-0.1625	0.01601	0.1062	6.22e-23	0.0546682	0.0107122	0.277025	4.05425e-07	-0.141238	0.0179939	0.33175	1.36148e-14
rs2526833	1	A	0.372	ILMN_1748221	PADI6	1	0.0824	0.00686	0.1398	6.607e-31	-0.0245917	0.00606078	0.107567	5.38115e-05	-0.0510556	0.00559251	0.228403	5.65765e-19
rs2527813	7	A	0.4702	ILMN_2376289	DBNL	7	0.04599	0.007721	0.03855	3.709e-09	-0.0382814	0.00764971	0.761635	6.71817e-07	-0.0329528	0.00653673	0.760084	5.74055e-07
rs2529588	7	G	0.2397	ILMN_1804895	C7ORF53	7	0.1319	0.0116	0.1271	4.59e-28	0.100424	0.0107233	0.545834	5.69382e-20	0.0576404	0.00947663	0.651829	1.84356e-09
rs253150	12	G	0.423	ILMN_1784608	CLEC2B	12	0.2053	0.00913	0.3627	5.845e-89	0.0782051	0.00706248	0.433296	7.72048e-27	-0.397394	0.00941741	0.779589	1.34169e-204
rs2531899	17	A	0.1898	ILMN_1688606	RNFT1	17	-0.07115	0.008473	0.07357	1.794e-16	0.0355685	0.00871693	0.520179	4.88647e-05	-0.048557	0.00724382	0.82693	3.8783e-11
rs2540317	2	G	0.2311	ILMN_1730028	MFSD9	2	0.1196	0.007376	0.2285	5.227e-52	0.0720441	0.00739061	0.224372	1.96789e-21	0.0409598	0.0062237	0.295515	8.49302e-11
rs2541161	9	T	0.2885	ILMN_1729123	PPP2R4	9	-0.1014	0.008236	0.1457	2.938e-32	-0.124452	0.00783009	0.695794	1.93678e-50	-0.0735807	0.0067514	0.699695	7.29341e-26
rs2541164	9	A	0.285	ILMN_1737992	CRAT	9	-0.1289	0.0107	0.1406	4.334e-31	0.12879	0.0104637	0.3783	2.46462e-32	-0.0929946	0.00882465	0.599667	2.19058e-24
rs2542172	18	G	0.1475	ILMN_1757845	SPIRE1	18	-0.1203	0.01456	0.07133	5.317e-16	-0.0815977	0.013648	0.404718	3.21602e-09	-0.0724849	0.0111601	0.427605	1.46741e-10
rs254378	5	A	0.3153	ILMN_1726239	TBCA	5	0.1037	0.008812	0.1351	8.646e-30	-0.117096	0.00658613	0.762742	5.26296e-61	-0.0341249	0.00653232	0.749899	2.24179e-07
rs2545984	19	C	0.3202	ILMN_1728230	ZNF30	19	-0.06442	0.009072	0.05407	2.562e-12	0.0436759	0.00861307	0.534719	4.78908e-07	-0.0583301	0.00698495	0.558949	3.02596e-16
rs2546022	19	A	0.2931	ILMN_1669696	ZNF792	19	0.0444	0.007352	0.03944	2.287e-09	-0.0187554	0.00786731	0.370761	0.0173294	0.0355462	0.00618488	0.678128	1.29499e-08
rs2548979	5	A	0.288	ILMN_1674551	SMAD5	5	0.1896	0.009865	0.2938	4.208e-69	-0.146115	0.00956818	0.663806	4.33063e-47	0.196338	0.00951935	0.745856	6.01236e-76
rs2549841	16	G	0.1954	ILMN_1783333	C16ORF61	16	0.1039	0.008518	0.1434	9.918e-32	0.0814498	0.00799785	0.798899	3.75548e-23	-0.0986552	0.00729715	0.732579	1.28909e-37
rs2550266	3	C	0.4778	ILMN_1765032		3	0.3724	0.01687	0.3549	2.123e-86	-0.224994	0.0131013	0.358949	1.52491e-57	0.108761	0.00852265	0.491561	4.80413e-34
rs2551949	2	G	0.2155	ILMN_2382758	CREB1	2	0.09196	0.008174	0.1247	1.524e-27	0.0593901	0.00829007	0.191615	1.60632e-12	-0.0549503	0.00703886	0.515758	1.8635e-14
rs255309	5	A	0.4557	ILMN_1776788	C5ORF41	5	-0.07021	0.009432	0.05874	2.309e-13	0.0512087	0.00688779	0.85527	2.39916e-13	-0.0861736	0.00770232	0.875057	4.47555e-27
rs2554443	15	C	0.3454	ILMN_1660000	"SNURF;SNRPN;PAR-SN"	15	0.05904	0.007026	0.07366	1.716e-16	-0.0827611	0.00754574	0.839779	2.17167e-26	0.0468748	0.00661001	0.872127	2.94845e-12
rs2554967	19	G	0.144	ILMN_1654946	ZSCAN18	19	-0.1117	0.01663	0.04834	3.335e-11	-0.0993197	0.01071	0.626925	1.25195e-19	0.089207	0.0137437	0.678366	1.50728e-10
rs2555568	8	G	0.4617	ILMN_1702858	ADHFE1	8	0.1209	0.008309	0.1927	3.582e-43	0.114062	0.0087714	0.413485	1.30626e-35	0.0871432	0.00704312	0.621924	2.88299e-32
rs2555568	8	G	0.4617	ILMN_2363634	ADHFE1	8	0.108	0.008616	0.1505	2.63e-33	0.0693337	0.00746399	0.325056	1.09544e-19	0.0845359	0.00553063	0.611789	2.12715e-46
rs2555687	19	A	0.08518	ILMN_1716983	LILRA2	19	-0.2188	0.01691	0.1588	3.371e-35	0.201774	0.0161372	0.744973	3.04901e-33	-0.207163	0.0139344	0.927431	2.90011e-44
rs2563298	5	A	0.2989	ILMN_1740015	CD14	5	0.08965	0.01119	0.06747	3.561e-15	-0.101691	0.0101708	0.742923	2.06201e-22	0.0963703	0.00979054	0.789218	1.21295e-21
rs2564594	4	T	0.1053	ILMN_2171384	CXCL5	4	0.1937	0.01536	0.1521	1.161e-33	0.27548	0.0155677	0.531615	1.59342e-60	-0.374502	0.0218153	0.695627	2.23551e-56
rs2564594	4	T	0.1053	ILMN_1752562	CXCL5	4	0.1627	0.01393	0.1332	2.094e-29	0.0948801	0.0114522	0.307538	4.15566e-16	-0.29004	0.0172054	0.642833	1.0667e-54
rs2567568	5	A	0.09718	ILMN_1757106	MARCH6	5	-0.4397	0.01668	0.4391	1.34e-113	0.320782	0.0140585	0.886681	1.16333e-91	-0.319293	0.0147775	0.746461	1.02929e-81
rs2568065	11	G	0.4199	ILMN_2359029	AKIP1	11	0.09366	0.008985	0.109	4.402e-24	0.0632245	0.00871182	0.324981	8.3969e-13	-0.0882754	0.00798534	0.514003	1.62935e-26
rs2572874	8	A	0.4164	ILMN_1724266	LYPD2	8	0.1784	0.01862	0.09365	9.483e-21	0.138457	0.0144161	0.374468	7.04433e-21	-0.178791	0.0151673	0.406988	1.16698e-29
rs2577264	2	A	0.4	ILMN_1671554	LPIN1	2	-0.1154	0.007224	0.2237	1.246e-50	0.104304	0.00640475	0.850065	1.39803e-52	0.0296502	0.00628835	0.832263	2.85558e-06
rs2577599	2	T	0.4325	ILMN_2408730	GCC2	2	-0.08601	0.007222	0.1378	1.943e-30	0.0246163	0.00588611	0.348645	3.1648e-05	0.0504767	0.00508971	0.756259	6.27531e-22
rs258540	5	G	0.4658	ILMN_2127722	FAM174A	5	-0.1305	0.008276	0.2187	1.442e-49	0.198802	0.00856041	0.568488	3.07113e-94	-0.315503	0.00939671	0.707628	2.91157e-154
rs2587076	22	C	0.2971	ILMN_2181445	BCL2L13	22	-0.08844	0.007288	0.1422	1.821e-31	0.0900193	0.00734789	0.781737	4.52301e-32	0.0897723	0.00661307	0.812917	6.99615e-38
rs2592828	4	G	0.4289	ILMN_1724407	TACC3	4	-0.09914	0.01025	0.09533	4.346e-21	-0.0496522	0.00934467	0.702732	1.3505e-07	-0.0448425	0.00757298	0.832786	4.75975e-09
rs2593579	11	A	0.1395	ILMN_1809344	BTBD10	11	-0.07922	0.01264	0.04239	5.645e-10	0.0928057	0.0122541	0.565427	8.8446e-14	-0.0924306	0.00926743	0.782549	3.79622e-22
rs2597193	11	A	0.2331	ILMN_1667519	RRAS2	11	-0.07888	0.009499	0.07206	3.721e-16	-0.0399312	0.00984486	0.469789	5.4147e-05	-0.0864861	0.00803314	0.7052	2.5696e-25
rs2597196	11	T	0.3594	ILMN_1699112	COPB1	11	-0.0688	0.007222	0.09282	1.5e-20	-0.0826873	0.00698323	0.742703	3.3212e-30	0.0495366	0.00657907	0.806261	1.39266e-13
rs260099	15	G	0.3162	ILMN_1712075	SYNM	15	-0.07263	0.008177	0.0816	3.576e-18	-0.0622708	0.00839016	0.294307	2.62893e-13	-0.13498	0.00876785	0.482667	5.77876e-47
rs2606219	3	G	0.498	ILMN_1688464	MAP6D1	3	0.08788	0.00767	0.1288	1.936e-28	0.080183	0.00775019	0.310153	8.33263e-24	-0.0874794	0.00692601	0.495852	1.92405e-33
rs2606248	18	T	0.3691	ILMN_1803676	ENOSF1	18	-0.0751	0.01083	0.05139	7.77e-12	-0.0810077	0.0109042	0.535886	2.49795e-13	-0.0684073	0.00904542	0.516827	1.09794e-13
rs2608953	6	T	0.137	ILMN_1812281	ARG1	6	-0.3182	0.02155	0.1971	2.74e-44	-0.229481	0.0162192	0.577817	2.9126e-41	-0.220814	0.015308	0.693956	4.8393e-42
rs2617170	12	T	0.35	ILMN_2386790	KLRC3	12	0.2749	0.01739	0.22	9.094e-50	0.0988025	0.0111196	0.497304	3.2994e-18	-0.224069	0.0198823	0.541048	2.01503e-27
rs2617751	19	A	0.219	ILMN_1761801	LOC147804	19	0.08845	0.01262	0.05238	4.834e-12	-0.0746027	0.0113403	0.489386	7.96445e-11	-0.0475015	0.0094971	0.857428	7.0065e-07
rs2619679	15	A	0.4879	ILMN_1694780	GCHFR	15	0.0682	0.007919	0.07708	3.25e-17	-0.0490352	0.00822304	0.591695	3.52555e-09	0.0567697	0.00747669	0.763264	8.83567e-14
rs2625529	15	C	0.2439	ILMN_2173919	MYO9A	15	-0.05355	0.007927	0.04904	2.573e-11	0.043822	0.00761897	0.688439	1.20245e-08	-0.0108976	0.00776326	0.735544	0.160788
rs2631360	5	G	0.4658	ILMN_2050911	SLC22A4	5	-0.1064	0.01067	0.1007	2.91e-22	0.128995	0.00992724	0.799841	1.45604e-35	0.122408	0.00888504	0.877324	7.41956e-39
rs2631360	5	G	0.4658	ILMN_1699357	SLC22A5	5	-0.1457	0.007422	0.3026	1.603e-71	0.0825256	0.00746994	0.223883	9.93459e-27	0.0929014	0.0064346	0.517279	4.16827e-42
rs2638022	3	C	0.07503	ILMN_1709817	SLC35A5	3	-0.1815	0.01467	0.147	1.537e-32	0.188906	0.015603	0.631135	2.06864e-31	-0.190287	0.0126941	0.776628	6.86604e-45
rs2640711	5	A	0.09718	ILMN_1897741		5	-0.4902	0.02833	0.2522	4.97e-58	0.427085	0.0195499	0.6532	1.53552e-85	-0.563399	0.0129384	0.83722	3.84373e-212
rs26483	5	T	0.144	ILMN_2322806		5	0.1548	0.01634	0.09173	2.445e-20	0.184551	0.0169749	0.728008	5.53402e-26	0.226022	0.0107928	0.930039	8.44017e-78
rs26483	5	T	0.144	ILMN_1717234		5	0.159	0.0154	0.1073	1.072e-23	0.15249	0.0141571	0.59808	1.46629e-25	0.18196	0.0085341	0.809707	4.96169e-80
rs26534	5	A	0.3891	ILMN_2188204	ATG12	5	0.07337	0.007142	0.1063	1.804e-23	-0.073719	0.00676645	0.718363	4.43197e-26	0.0588378	0.00695082	0.713105	1.23983e-16
rs2653605	11	G	0.4491	ILMN_1752988	AKIP1	11	0.1301	0.008613	0.2045	4.602e-46	0.0984458	0.00863214	0.554445	2.85199e-28	-0.109795	0.00793985	0.626335	4.16975e-39
rs2655697	6	A	0.4194	ILMN_1762764	SH3BGRL2	6	0.08013	0.0111	0.05544	1.12e-12	-0.0760648	0.0100753	0.819022	1.05121e-13	0.0906195	0.00879727	0.892249	1.96202e-23
rs2657879	12	G	0.1949	ILMN_1729868	SPRYD4	12	0.117	0.01	0.1334	1.782e-29	0.0529891	0.00961718	0.363454	4.6644e-08	0.124123	0.0084554	0.522742	2.56091e-43
rs2660	12	G	0.3735	ILMN_2410826	OAS1	12	0.2034	0.01206	0.2429	1.382e-55	0.119672	0.0094249	0.839364	3.7535e-34	-0.199144	0.00877946	0.906281	4.11535e-88
rs2660	12	G	0.3735	ILMN_1672606	OAS1	12	0.08133	0.008459	0.09438	6.94e-21	0.107503	0.00847416	0.491646	4.24891e-34	-0.180971	0.00818858	0.668424	1.21993e-84
rs2662021	5	A	0.1712	ILMN_1757636	C5ORF35	5	-0.3647	0.01183	0.5168	2.113e-142	0.235414	0.0118245	0.482919	1.32046e-73	-0.238568	0.00926679	0.557202	1.31078e-106
rs2662532	5	C	0.136	ILMN_1706246	CCT5	5	-0.07171	0.01129	0.04347	3.382e-10	0.0576174	0.00970817	0.442659	4.162e-09	0.0908247	0.00941985	0.512349	7.1165e-21
rs2663089	15	A	0.4461	ILMN_1723124	GALK2	15	0.05677	0.008916	0.04366	3.087e-10	-0.044377	0.00752334	0.61064	5.14929e-09	-0.0226841	0.00585847	0.57284	0.000116865
rs2665840	17	G	0.3419	ILMN_1710017	CD79B	17	0.0929	0.0107	0.0782	1.878e-17	0.0668614	0.0104807	0.749151	2.81221e-10	0.0817953	0.00885376	0.884129	2.26227e-19
rs2669014	12	A	0.1285	ILMN_2405078	OSBPL8	12	0.1766	0.01717	0.1065	1.658e-23	-0.205136	0.0153863	0.718477	3.36212e-37	0.0669308	0.0113328	0.7401	5.20668e-09
rs2669014	12	A	0.1285	ILMN_1782459	OSBPL8	12	0.1764	0.0179	0.09861	8.504e-22	-0.174831	0.0193888	0.743064	1.10124e-18	0.154142	0.0129892	0.907937	5.2492e-30
rs2675806	3	T	0.1158	ILMN_1732452	MAPKAPK3	3	-0.09835	0.009599	0.1057	2.332e-23	-0.0834622	0.00849602	0.743505	9.99968e-22	-0.0794601	0.008803	0.864776	1.33042e-18
rs2676403	8	A	0.3948	ILMN_1725683	FUT10	8	0.0522	0.005932	0.08021	7.039e-18	-0.0258478	0.0055877	0.155083	4.26582e-06	-0.0224225	0.00530797	0.157942	2.67612e-05
rs2676623	9	T	0.4323	ILMN_1688621	C9ORF80	9	-0.05623	0.007564	0.05914	2.512e-13	-0.0408832	0.00640794	0.691219	2.80157e-10	-0.0235674	0.00690264	0.777147	0.000672175
rs2679754	8	A	0.4265	ILMN_2327994	AZIN1	8	-0.2146	0.0102	0.3326	4.957e-80	0.258132	0.00944601	0.723462	8.04146e-121	-0.445919	0.00993895	0.843285	1.90411e-219
rs2682427	12	A	0.3691	ILMN_1678490	RILPL2	12	-0.05512	0.009339	0.03776	5.082e-09	#N/A	#N/A	#N/A	#N/A	-0.0314799	0.00644861	0.766275	1.27314e-06
rs2682560	19	T	0.1959	ILMN_1805853	PHLDB3	19	-0.1246	0.008872	0.1816	1.396e-40	-0.072232	0.0096453	0.335073	1.6286e-13	-0.0448366	0.00689022	0.358781	1.35828e-10
rs26835	16	T	0.4134	ILMN_1789240	MLST8	16	0.05762	0.008398	0.05035	1.278e-11	0.0409913	0.00897089	0.446569	5.55912e-06	0.0515032	0.0063673	0.57508	2.26577e-15
rs26848	16	G	0.4361	ILMN_2057566	PGP	16	-0.1497	0.008741	0.2483	5.022e-57	-0.0614173	0.00794073	0.367274	2.72416e-14	-0.0927249	0.00675767	0.562428	1.3761e-38
rs2687895	3	C	0.1123	ILMN_1780774		3	0.2677	0.01383	0.2967	6.782e-70	-0.280125	0.0141962	0.612774	1.54367e-72	0.0841755	0.00880996	0.479205	1.5186e-20
rs2688497	3	T	0.1839	ILMN_1653278	MUC20	3	0.201	0.01438	0.1814	3.248e-40	-0.0643835	0.0105736	0.239463	1.66657e-09	-0.0532619	0.00626584	0.258804	9.37405e-17
rs2693	8	T	0.3651	ILMN_1720059	HMBOX1	8	-0.1621	0.01131	0.188	4.327e-42	-0.143109	0.0106202	0.374931	6.71508e-38	-0.203924	0.00791981	0.59921	1.23485e-106
rs269314	1	A	0.3518	ILMN_1757415	SELRC1	1	0.04758	0.006961	0.05041	1.535e-11	-0.0131859	0.00684116	0.209242	0.0542327	0.038164	0.00621094	0.425544	1.2699e-09
rs2694542	19	C	0.3348	ILMN_1747506	DHX34	19	0.06844	0.00902	0.06089	8.206e-14	0.0735604	0.0116767	0.710986	4.61619e-10	0.046197	0.00751986	0.735276	1.28e-09
rs2695282	12	G	0.4094	ILMN_1729112	CHPT1	12	-0.235	0.01026	0.3714	1.277e-91	-0.228534	0.0102484	0.825066	2.18366e-88	0.242113	0.0103554	0.878277	2.71384e-92
rs2695284	12	G	0.4119	ILMN_2202940	CHPT1	12	-0.1351	0.01261	0.1145	2.829e-25	-0.156604	0.0139122	0.693851	1.2555e-27	0.187763	0.0104143	0.905794	3.97527e-61
rs2697668	8	G	0.2321	ILMN_1757732	OSGIN2	8	0.08502	0.01254	0.04922	2.193e-11	-0.0415186	0.00873788	0.578544	2.34132e-06	0.065684	0.00741412	0.793036	5.25683e-18
rs269778	5	T	0.1808	ILMN_1709142	PURA	5	-0.06511	0.009728	0.04803	3.863e-11	-0.0770268	0.0108243	0.720335	2.23499e-12	-0.0593033	0.00729662	0.730859	1.68736e-15
rs269913	19	C	0.4768	ILMN_1664878	NLRP2	19	0.2668	0.01573	0.2447	4.078e-56	-0.138435	0.00893392	0.515476	2.74434e-48	0.159506	0.0115868	0.374967	8.3582e-39
rs2702182	1	A	0.3543	ILMN_2368597	SMG7	1	-0.3541	0.01065	0.5549	4.635e-158	0.211157	0.008568	0.508495	2.35363e-103	-0.184791	0.00850375	0.490468	1.90625e-82
rs2702182	1	A	0.3543	ILMN_1706553	SMG7	1	-0.1524	0.009769	0.2152	1.217e-48	0.0212747	0.00768567	0.663441	0.0057517	-0.147433	0.00732886	0.862032	5.42441e-73
rs2706526	17	G	0.1279	ILMN_2352090	GPRC5C	17	0.1738	0.01079	0.2262	2.047e-51	0.0708624	0.0104907	0.122068	2.53539e-11	-0.167024	0.0110713	0.309636	2.22381e-45
rs2708485	12	G	0.4647	ILMN_1776649	LRRK2	12	-0.09475	0.01021	0.08848	1.277e-19	-0.0766266	0.00935699	0.879308	8.7457e-16	-0.0799692	0.00784161	0.930207	5.01596e-23
rs271397	5	G	0.4965	ILMN_1664563	FLJ33360	5	-0.04448	0.006445	0.05091	9.763e-12	-0.0273307	0.00607816	0.132352	7.78936e-06	0.0103812	0.00553629	0.359122	0.0611445
rs2717446	12	G	0.1304	ILMN_1745497	C12ORF26	12	0.06439	0.009777	0.04657	7.738e-11	0.0508483	0.00982457	0.632467	2.79001e-07	-0.0484288	0.00896361	0.757118	8.68913e-08
rs2722245	7	A	0.4778	ILMN_1691334	TXNDC3	7	0.1286	0.01085	0.1366	3.497e-30	-0.0713145	0.00922952	0.493804	2.88304e-14	-0.0352638	0.00726829	0.528401	1.4746e-06
rs272489	1	C	0.3367	ILMN_2325028	ODF2L	1	0.1986	0.008571	0.3771	2.817e-93	-0.177134	0.00731796	0.571978	1.59545e-100	-0.15867	0.00537049	0.694512	8.19501e-130
rs272827	1	T	0.3192	ILMN_1777906	MAP7D1	1	0.09271	0.007408	0.15	3.237e-33	0.108617	0.00717678	0.742257	2.2871e-46	-0.0711882	0.00641723	0.813434	1.1219e-26
rs2729371	11	T	0.2004	ILMN_1765332	TIMM10	11	-0.7465	0.01885	0.6384	2.249e-198	-0.625934	0.0141747	0.763128	2.09594e-229	0.584519	0.0113771	0.842354	4.48454e-254
rs2731662	5	A	0.4537	ILMN_2357015	GRK6	5	0.1296	0.007557	0.2487	3.852e-57	-0.132789	0.00810436	0.622034	3.9523e-53	-0.126028	0.00632688	0.807743	7.50265e-72
rs2731662	5	A	0.4537	ILMN_1769926	DBN1	5	0.121	0.01026	0.1354	6.301e-30	-0.132089	0.00955463	0.577946	1.24706e-39	-0.0672603	0.00853064	0.519929	1.048e-14
rs2732025	15	T	0.338	ILMN_2372082	SNRPN	15	0.05989	0.007258	0.07136	5.642e-16	0.0443377	0.00720038	0.812322	1.10192e-09	0.0678411	0.00645996	0.911046	3.07022e-24
rs2733845	12	G	0.2283	ILMN_2059357	KLRC2	12	-0.157	0.01394	0.1251	1.377e-27	-0.0783424	0.00957042	0.316706	8.97573e-16	0.32632	0.0272632	0.401923	1.85403e-30
rs2735383	8	G	0.3132	ILMN_1734833	NBN	8	-0.1101	0.008201	0.1686	1.591e-37	-0.0791861	0.00813376	0.712881	2.20148e-21	-0.111165	0.00690822	0.847552	1.3198e-50
rs2735385	8	A	0.3071	ILMN_2358041	NBN	8	-0.06919	0.008922	0.06364	2.421e-14	0.049658	0.00773279	0.524481	2.15762e-10	-0.0443035	0.00614064	0.58563	1.26769e-12
rs2735817	14	A	0.2659	ILMN_1744725	BTBD6	14	-0.06708	0.01135	0.03782	4.93e-09	0.0469537	0.0102651	0.533633	5.43712e-06	-0.0316648	0.00789223	0.727854	6.58855e-05
rs2736340	8	T	0.2407	ILMN_1687213	FAM167A	8	0.1109	0.00885	0.1503	2.685e-33	0.102813	0.00754902	0.275811	1.30723e-38	0.13605	0.00801384	0.419543	2.41242e-55
rs273663	19	G	0.05589	ILMN_2409384	SIGLEC7	19	0.2648	0.01622	0.2309	1.334e-52	0.287589	0.0189492	0.578196	1.36549e-46	-0.120502	0.0182567	0.597516	7.51555e-11
rs2736994	4	A	0.1883	ILMN_1701933	SNCA	4	0.1302	0.01613	0.06833	2.27e-15	-0.164958	0.0148935	0.891375	7.53192e-27	-0.177758	0.0156375	0.909014	7.72598e-28
rs2736994	4	A	0.1883	ILMN_1766165	SNCA	4	0.1487	0.01822	0.06974	1.148e-15	-0.185475	0.0168383	0.873869	1.36842e-26	-0.191663	0.0161083	0.921076	3.81308e-30
rs2737191	9	G	0.2807	ILMN_1706217	TLR4	9	-0.1742	0.01101	0.2201	7.658e-50	-0.194223	0.0106922	0.704407	3.06577e-63	-0.12849	0.00870915	0.834184	1.08819e-43
rs2738238	5	A	0.4381	ILMN_1764228	DAB2	5	0.1177	0.008308	0.1844	3.018e-41	-0.109437	0.00944705	0.648651	4.62397e-29	0.0651705	0.00859814	0.799739	9.72128e-14
rs2741729	14	A	0.3223	ILMN_1782257	METTL17	14	-0.08731	0.006976	0.15	3.223e-33	0.0624448	0.00672753	0.610725	1.16443e-19	-0.0610806	0.00551678	0.856397	1.38137e-26
rs2741919	16	C	0.4552	ILMN_2376833	ZNF200	16	-0.05192	0.008503	0.0403	1.523e-09	0.0468183	0.0075839	0.407568	1.00182e-09	0.0507403	0.00680979	0.635781	2.43178e-13
rs274793	19	T	0.3233	ILMN_1757660	CAPS	19	-0.07431	0.00887	0.07325	2.096e-16	0.0397473	0.00891171	0.516007	9.20458e-06	0.0460135	0.00707846	0.74736	1.41768e-10
rs27529	5	A	0.3389	ILMN_2336220	ERAP1	5	0.1075	0.007184	0.2012	2.783e-45	-0.0704535	0.00760978	0.298213	1.42664e-19	-0.0892615	0.00578682	0.385368	4.03771e-47
rs2756368	6	C	0.1566	ILMN_1734198	RNGTT	6	-0.1231	0.01332	0.08782	1.688e-19	-0.0893505	0.0114558	0.65921	1.68178e-14	-0.10524	0.0110917	0.684347	2.69497e-20
rs2758321	6	C	0.1873	ILMN_2406501	SOD2	6	0.1422	0.01772	0.0676	3.238e-15	-0.159247	0.0144224	0.718399	1.05437e-26	-0.183817	0.0174975	0.82748	2.97082e-24
rs2758321	6	C	0.1873	ILMN_2336781	SOD2	6	0.1212	0.015	0.06847	2.121e-15	-0.135519	0.013939	0.699964	2.47523e-21	-0.185947	0.0167826	0.787431	1.27871e-26
rs2765023	1	T	0.1094	ILMN_2189424	MRPL20	1	0.08329	0.01305	0.04392	2.788e-10	#N/A	#N/A	#N/A	#N/A	0.159342	0.0102554	0.793211	1.05578e-47
rs2765230	6	A	0.09466	ILMN_2215119	SYNJ2	6	0.2355	0.013	0.2698	1.169e-62	-0.211316	0.0123593	0.473066	4.08457e-57	0.157673	0.0100013	0.532504	6.86756e-49
rs2769674	1	C	0.3145	ILMN_2399463	VAV3	1	1.325	0.04464	0.499	7.934e-135	-1.08009	0.0294657	0.640832	5.3589e-182	1.15449	0.0292607	0.666326	5.91855e-189
rs2770994	5	A	0.05791	ILMN_1754130	TRIM52	5	-0.1138	0.01807	0.04277	4.707e-10	0.0957107	0.0170338	0.542378	2.54761e-08	-0.122316	0.0150416	0.757522	1.63283e-15
rs277375	1	A	0.2646	ILMN_1672389	CRYZ	1	0.2793	0.01279	0.3497	5.922e-85	-0.144949	0.0110539	0.598734	3.90228e-36	0.30488	0.0125529	0.720987	9.13237e-98
rs2779212	17	T	0.4074	ILMN_1703946	ADORA2B	17	0.0631	0.007926	0.06663	5.175e-15	-0.0196422	0.00750165	0.241355	0.00898013	-0.0590688	0.0062813	0.476072	5.55175e-20
rs2785620	13	C	0.09567	ILMN_1669555	FAM48A	13	-0.164	0.01455	0.1252	1.228e-27	0.134846	0.0141006	0.675412	1.01295e-20	0.137503	0.0120971	0.647272	7.79216e-28
rs27887	5	A	0.3016	ILMN_1719471	MSH3	5	0.3	0.01084	0.4633	4.074e-122	-0.279995	0.0136694	0.513992	4.20536e-77	-0.174652	0.00846558	0.573001	5.57048e-76
rs2790179	10	C	0.2329	ILMN_2122953	CISD1	10	-0.2202	0.008989	0.4035	1.304e-101	0.214662	0.00788332	0.7764	3.48488e-120	-0.203559	0.0068258	0.831179	1.66824e-131
rs2791349	8	C	0.2563	ILMN_2233366	ASAP1	8	-0.08792	0.01388	0.04323	3.776e-10	-0.0586622	0.0116526	0.619838	5.7715e-07	-0.0591341	0.00911249	0.827804	1.52094e-10
rs2799182	1	C	0.4572	ILMN_1668484	LRRC47	1	-0.06671	0.008005	0.07255	2.941e-16	0.116198	0.00864196	0.55062	9.36761e-38	-0.0382893	0.00673973	0.683456	1.88115e-08
rs27993	5	A	0.4173	ILMN_1814737	LNPEP	5	0.07113	0.006716	0.1124	9.174e-25	-0.043681	0.00737948	0.453192	4.56282e-09	-0.0694031	0.00607275	0.580422	4.22659e-28
rs2800974	22	G	0.3449	ILMN_1694584	CLTCL1	22	0.1266	0.008742	0.1911	7.85e-43	0.0421772	0.00657088	0.230583	2.19788e-10	-0.0583659	0.00597423	0.329566	2.32328e-21
rs280571	9	G	0.2591	ILMN_1709348	ALDH1A1	9	-0.1416	0.01516	0.0895	7.36e-20	-0.122284	0.0128539	0.594168	1.56661e-20	0.0964053	0.0142497	0.621263	2.58834e-11
rs280571	9	G	0.2591	ILMN_2096372	ALDH1A1	9	-0.08788	0.01438	0.04035	1.483e-09	-0.108866	0.0143724	0.759137	8.76764e-14	0.0971204	0.0139938	0.824216	8.16347e-12
rs2816600	1	C	0.3157	ILMN_2050023	CCDC23	1	0.6032	0.01273	0.7166	2.419e-245	-0.622481	0.0160804	0.718451	3.23853e-195	0.534129	0.0105813	0.84761	1.96366e-249
rs2820421	1	C	0.4406	ILMN_1811615	COPA	1	0.08123	0.006913	0.1346	9.784e-30	0.0462106	0.00565886	0.71699	1.04632e-15	-0.0556016	0.00530992	0.823245	4.07643e-24
rs282271	2	G	0.4632	ILMN_1655595	SERPINE2	2	0.3164	0.01361	0.3783	9.673e-94	0.242702	0.0112234	0.608835	3.70303e-84	0.276704	0.0132697	0.637011	2.82513e-77
rs2832159	21	A	0.1234	ILMN_1717868	CCT8	21	0.1499	0.01197	0.1501	3.013e-33	-0.1703	0.00945067	0.770606	2.13601e-62	0.216312	0.00930991	0.860917	2.03883e-91
rs2832265	21	A	0.1485	ILMN_1688812	LINC00189	21	0.1432	0.02098	0.04984	1.629e-11	0.0521706	0.0110719	0.143129	2.83227e-06	-0.081792	0.0116976	0.201562	5.76605e-12
rs2834222	21	A	0.4552	ILMN_1757391	TMEM50B	21	-0.2339	0.008815	0.4422	1.056e-114	0.136719	0.00918296	0.473204	4.50348e-45	-0.0698867	0.00609254	0.640475	2.78252e-28
rs2834224	21	C	0.4592	ILMN_1764964	IFNGR2	21	0.09378	0.006333	0.198	1.676e-44	-0.0889789	0.00561509	0.844995	3.51848e-50	0.0856022	0.00672498	0.814	6.77763e-34
rs2834231	21	G	0.2417	ILMN_1679476	GART	21	-0.04722	0.007508	0.04265	4.994e-10	0.0397646	0.00780543	0.588616	4.2438e-07	-0.0247178	0.00684041	0.712985	0.000321222
rs2834310	21	G	0.4642	ILMN_1723874	MRPS6	21	-0.05971	0.007764	0.06245	3.879e-14	-0.0534252	0.00700812	0.647469	6.15544e-14	-0.0609286	0.00760738	0.65903	4.1316e-15
rs2835255	21	G	0.2875	ILMN_1751075	SETD4	21	0.08426	0.00747	0.1253	1.127e-27	0.0434434	0.00810034	0.322612	1.03514e-07	-0.0664943	0.00675503	0.468201	1.2079e-21
rs2835676	21	T	0.3489	ILMN_1717099	DSCR3	21	0.0414	0.006949	0.03843	3.686e-09	0.0260121	0.00671398	0.515782	0.000114509	0.0331169	0.00618019	0.708664	1.10148e-07
rs2836	1	C	0.4411	ILMN_2352023	DSTYK	1	-0.8853	0.01553	0.7853	6.098e-299	-0.697443	0.0100865	0.85488	0	-0.649422	0.010571	0.879518	4.06033e-303
rs2836999	21	T	0.2898	ILMN_1695092	WRB	21	0.1008	0.01069	0.09102	3.642e-20	0.158976	0.0090587	0.628992	1.09825e-59	-0.130396	0.0081561	0.804872	4.6797e-50
rs28374096	9	C	0.3771	ILMN_1697218	MED22	9	-0.07996	0.008377	0.09304	1.279e-20	-0.0921959	0.00788246	0.640696	1.47116e-29	-0.0746913	0.00527859	0.862914	1.11402e-40
rs2838551	21	G	0.3639	ILMN_1758806	C21ORF2	21	0.1308	0.009153	0.187	8.056e-42	-0.0985469	0.00954584	0.823359	1.02735e-23	0.0978219	0.00721878	0.827719	9.11769e-38
rs2838737	21	T	0.1431	ILMN_2175912	ITGB2	21	-0.06377	0.008329	0.06199	4.997e-14	-0.117542	0.00754451	0.786242	9.67689e-49	0.0967633	0.0074894	0.719333	8.81421e-35
rs2838763	21	T	0.2928	ILMN_1679797	ADARB1	21	0.05383	0.008754	0.04111	1.176e-09	0.0513225	0.00957077	0.750835	1.03925e-07	-0.0338048	0.00765218	0.76756	1.13682e-05
rs2838769	21	A	0.1653	ILMN_1749424	SSR4P1	21	0.0717	0.009664	0.05843	2.758e-13	-0.0437579	0.00781585	0.414003	2.85307e-08	0.0413143	0.00624368	0.605655	6.75973e-11
rs2839134	21	C	0.2409	ILMN_1716838	C21ORF56	21	-0.1377	0.01095	0.1514	1.66e-33	-0.0491245	0.00736842	0.209293	4.5018e-11	-0.16333	0.0104747	0.449841	5.44548e-48
rs2839189	21	C	0.3333	ILMN_1784766	MCM3AP	21	0.05265	0.008243	0.04392	2.731e-10	-0.0369947	0.00739556	0.431502	6.78649e-07	0.0392241	0.0049828	0.673886	1.15111e-14
rs2839278	21	A	0.3852	ILMN_1795836	YBEY	21	-0.3108	0.01195	0.4324	2.611e-111	0.224547	0.0101868	0.521736	8.95337e-87	-0.0942574	0.0177258	0.266313	1.3703e-07
rs2839297	21	C	0.4128	ILMN_2393544	PRMT2	21	-0.1288	0.01031	0.1497	4.085e-33	0.108851	0.00815219	0.497753	2.684e-37	-0.156923	0.00916107	0.630592	3.58184e-56
rs2839373	21	C	0.1017	ILMN_1675038	PRMT2	21	-0.202	0.01542	0.162	5.486e-36	0.211371	0.0151456	0.333734	2.74125e-40	-0.212757	0.0139626	0.556122	3.7291e-46
rs2839581	21	C	0.2895	ILMN_2306540	PDE9A	21	0.2431	0.01256	0.2968	6.351e-70	0.188704	0.0106457	0.595822	1.06774e-60	-0.224985	0.0112629	0.695508	3.55106e-72
rs2839619	21	G	0.4466	ILMN_1804735	CBS	21	-0.3923	0.01606	0.4018	3.578e-101	-0.246907	0.0124784	0.450211	7.25446e-73	0.212607	0.0101438	0.654695	6.66148e-78
rs2840342	11	G	0.424	ILMN_1756204	RPS6KA4	11	-0.07467	0.009596	0.06383	1.993e-14	-0.0545346	0.0100907	0.506752	8.28569e-08	-0.0681145	0.00743151	0.725472	4.17342e-19
rs2840826	6	G	0.3157	ILMN_1674574	VNN1	6	0.3866	0.01507	0.4255	5.473e-109	0.239037	0.0121358	0.559704	2.532e-72	0.203359	0.0105161	0.62844	1.64462e-68
rs2843560	10	G	0.4678	ILMN_2209578	AGAP6	10	-0.1615	0.00805	0.3119	3.965e-74	-0.173572	0.00728288	0.753738	3.9298e-98	0.147804	0.00805645	0.778876	6.78421e-63
rs2843560	10	G	0.4678	ILMN_1773906	NCOA4	10	-0.06036	0.006188	0.09677	2.02e-21	-0.0862427	0.00608437	0.832616	2.15778e-41	0.0742921	0.00637967	0.854735	4.90545e-29
rs2847556	18	T	0.4461	ILMN_2048636	ME2	18	-0.07552	0.009572	0.06551	8.89e-15	-0.0550081	0.00865528	0.741454	3.26773e-10	0.0679695	0.00688986	0.874209	9.98515e-22
rs2850371	4	A	0.2709	ILMN_1754114		4	-0.2008	0.009164	0.3509	2.039e-85	0.16879	0.00920209	0.521064	2.81966e-64	-0.158247	0.00727361	0.744747	1.34318e-82
rs2854108	1	G	0.2497	ILMN_1789599	NBL1	1	-0.1413	0.01518	0.08892	9.815e-20	-0.124311	0.0128359	0.381663	3.46013e-21	-0.125379	0.0130739	0.578363	1.11731e-20
rs2854311	17	G	0.3927	ILMN_2369018	EVI2A	17	0.3854	0.01147	0.5598	2.121e-160	0.118255	0.00835865	0.602946	2.95277e-41	-0.27076	0.00792484	0.827213	8.35183e-158
rs2854727	21	C	0.4335	ILMN_2151579	HMGN1	21	-0.3959	0.0108	0.6022	6.053e-180	-0.2929	0.0109337	0.700165	2.70143e-117	-0.146312	0.00737115	0.813965	1.90736e-71
rs2854727	21	C	0.4335	ILMN_1652123	HMGN1	21	0.08281	0.008887	0.08906	9.13e-20	-0.0118726	0.0087404	0.67236	0.174682	0.0872515	0.00808525	0.753546	2.02209e-25
rs2855469	10	T	0.4728	ILMN_1670570	MXI1	10	0.2738	0.01235	0.3563	5e-87	0.144274	0.00912891	0.781081	5.96357e-50	-0.0419233	0.0119706	0.841407	0.000487379
rs2855469	10	T	0.4728	ILMN_1793915	MXI1	10	0.1984	0.0101	0.3028	1.335e-71	0.0933859	0.00822312	0.643542	4.62336e-28	0.0134717	0.00808083	0.814825	0.0958871
rs2857	19	T	0.2067	ILMN_1764694	ZFP14	19	0.08845	0.009935	0.08203	3.022e-18	0.0780756	0.00874614	0.313755	2.33973e-18	0.0642074	0.00752229	0.324305	7.09331e-17
rs28628431	14	C	0.2593	ILMN_2393497	ATXN3	14	0.09624	0.009385	0.1059	2.147e-23	-0.0815668	0.0080305	0.531804	4.81028e-23	0.0671529	0.00921132	0.70015	7.51861e-13
rs2863978	16	T	0.4471	ILMN_2324561	SLC7A6	16	-0.06591	0.008521	0.06312	2.8e-14	-0.051534	0.00770891	0.602358	4.00177e-11	0.0363097	0.00615875	0.78865	5.52794e-09
rs2865733	20	T	0.2744	ILMN_1658016	ZNF831	20	0.1082	0.009581	0.1256	1.01e-27	0.0478538	0.00748228	0.406041	2.54218e-10	0.106046	0.00786464	0.689349	1.91305e-37
rs2871807	1	C	0.08862	ILMN_2087303	XKR8	1	-0.1053	0.01669	0.0429	4.425e-10	0.0631225	0.0182229	0.684336	0.000556963	-0.133047	0.0144971	0.801347	3.77965e-19
rs2871987	19	T	0.434	ILMN_2368617	FKRP	19	0.05791	0.008487	0.04988	1.642e-11	0.0495205	0.00869473	0.405839	1.65562e-08	-0.0433202	0.00651325	0.615459	5.42998e-11
rs2874349	4	G	0.4748	ILMN_2094942	MARCH1	4	-0.1073	0.009074	0.1362	4.557e-30	-0.0924578	0.00851369	0.488144	6.22049e-26	-0.204083	0.00834417	0.752208	8.49804e-99
rs2877875	17	T	0.1507	ILMN_1705183	MPO	17	0.1276	0.01771	0.0553	1.236e-12	0.0896756	0.0151896	0.702236	4.99555e-09	0.0862897	0.0167279	0.76	3.15177e-07
rs2878677	1	T	0.3419	ILMN_1684391	PLOD1	1	0.199	0.009115	0.3492	6.622e-85	-0.183579	0.00842209	0.729632	3.09267e-85	-0.156585	0.00752167	0.855799	4.49977e-77
rs2881373	4	A	0.147	ILMN_1708110	TMEM144	4	-0.1179	0.01154	0.1052	2.952e-23	0.0718385	0.0105135	0.34189	1.51267e-11	0.0384888	0.00835365	0.503528	4.75156e-06
rs2882302	14	G	0.3615	ILMN_1756928	RTN1	14	-0.1382	0.01233	0.1238	2.42e-27	-0.108781	0.0105732	0.66014	1.42537e-23	-0.0891725	0.0104286	0.776876	6.28952e-17
rs2882467	12	G	0.3646	ILMN_1811426	TMTC1	12	0.5258	0.01671	0.5272	1.358e-146	0.297531	0.0109073	0.533816	1.68219e-120	0.214117	0.00794611	0.602648	6.14053e-114
rs2895	7	C	0.106	ILMN_1663080	LFNG	7	-0.1001	0.01008	0.1001	4.292e-22	0.0989129	0.0120372	0.789604	7.03659e-16	-0.104627	0.0120628	0.795205	2.36318e-17
rs2896181	7	T	0.2669	ILMN_2311796	TES	7	0.1165	0.0105	0.1217	7.161e-27	0.130949	0.00970766	0.433155	5.73419e-38	0.13146	0.00735739	0.734351	3.14101e-60
rs2896268	14	A	0.4824	ILMN_2404154	SERPINA1	14	-0.1016	0.01088	0.08942	8.031e-20	0.0905887	0.0105459	0.793928	3.68898e-17	0.103917	0.0092016	0.834683	1.59925e-27
rs289829	2	A	0.4491	ILMN_1785732	TNFAIP6	2	0.2638	0.01481	0.2634	5.926e-61	-0.262618	0.0152046	0.774152	4.19239e-58	-0.223319	0.0145964	0.824206	1.79007e-46
rs2898674	8	C	0.2165	ILMN_2221014	BAG4	8	-0.06535	0.008749	0.05912	1.923e-13	0.0444571	0.00760594	0.198848	7.02924e-09	-0.0948283	0.00876101	0.357974	1.48579e-25
rs290200	11	A	0.3525	ILMN_2336609	SYTL2	11	-0.2688	0.01217	0.3547	1.572e-86	0.215472	0.0119516	0.737895	1.89916e-62	0.275236	0.0120468	0.736905	4.27928e-89
rs290200	11	A	0.3525	ILMN_1682929	SYTL2	11	-0.157	0.01094	0.1882	3.851e-42	0.119114	0.00892242	0.70937	2.75781e-37	0.163539	0.00978008	0.691249	5.76674e-54
rs2904261	4	G	0.2084	ILMN_2401253	FAM13A	4	-0.06558	0.00996	0.04685	7.83e-11	0.0217708	0.00695882	0.17659	0.00181231	0.0240126	0.00540938	0.257017	1.03195e-05
rs2909105	19	T	0.1707	ILMN_2093864	ZNF571	19	-0.1096	0.008618	0.154	3.788e-34	-0.0386211	0.0092616	0.424954	3.33395e-05	0.0362609	0.00715327	0.60131	4.98125e-07
rs290991	9	T	0.4526	ILMN_2059549	SYK	9	-0.07897	0.008679	0.08547	5.861e-19	-0.079732	0.00668323	0.86605	1.31502e-30	-0.0906379	0.00697333	0.809299	3.81997e-35
rs291040	16	C	0.3525	ILMN_1716704	NLRC5	16	0.06611	0.01013	0.04575	1.141e-10	-0.0595853	0.00932723	0.430845	2.66098e-10	0.0493743	0.00845239	0.712861	7.55969e-09
rs291400	1	C	0.4919	ILMN_1780188	B3GALNT2	1	0.03583	0.00598	0.03884	3.034e-09	0.0233906	0.00589714	0.177243	7.86279e-05	0.0283761	0.00454596	0.473312	7.04273e-10
rs2915178	11	T	0.4229	ILMN_1793598	APIP	11	-0.161	0.007681	0.3313	1.442e-79	-0.104273	0.00691548	0.687776	4.53472e-46	-0.0782592	0.00727547	0.644502	2.81312e-25
rs2915894	5	T	0.4204	ILMN_1670609	ATOX1	5	-0.04239	0.007084	0.03876	3.16e-09	-0.0576321	0.00727878	0.739593	6.94612e-15	-0.047616	0.00645095	0.848012	3.98009e-13
rs2930328	7	C	0.08157	ILMN_1663132	ADCK2	7	-0.2145	0.01471	0.1931	2.591e-43	0.1642	0.0142546	0.757849	8.96172e-29	-0.198655	0.0130161	0.789771	2.78473e-46
rs2930894	19	A	0.285	ILMN_1790782	MED16	19	0.1522	0.01005	0.2052	3.096e-46	-0.147932	0.0116536	0.60245	3.89067e-34	0.194919	0.0095278	0.795277	5.66728e-75
rs2930902	19	G	0.1722	ILMN_1777190	CFD	19	0.6579	0.03519	0.2825	4.921e-66	0.767126	0.0329214	0.479573	9.74131e-95	0.750255	0.0380816	0.453551	1.358e-70
[truncated: 1,769 more rows]
