# Supplementary material for: Mapping the Genetic Architecture of Gene Regulation in Whole Blood
Source: PLoS One. 2014 Apr 16;9(4):e93844. doi: 10.1371/journal.pone.0093844 (PMC3989189; doi:10.1371/journal.pone.0093844)
Supplement: Table S3 — Results of cross-associations for congruent metQTL- and eQTL-SNPs. 1 indicates p-values for the association between SNP and metabolic trait/ratio. 2 indicates p-values for the association between SNP and transcript level. 3 indicates p-values for the association between transcript level and metabolic trait/ratio. Congruent metQTL and eQTL-SNPs were identified by comparing eQTL results with metQTLs published by Illig et al. [31]. Cross-associations were calculated for a KORA F4 subpopulation for which genetic, metabolomics and transcriptomics data were available. (XLS) [file pone.0093844.s006.xls]

## Sheet: Sheet1
Suppl. Table 4: Results of cross-associations for congruent metQTL- and eQTL-SNPs
						Illig et al. (N=1.809)	Schramm et al. (N=717)
SNP	Chr.	MAF	Transcript probe_Id	Gene	Metabolic trait/ratio	p-value1	p-value1	p-value2	p-value3
rs541503	1	0.378817	ILMN_1704537	PHGDH	Ser-PTC	3.06465e-07	0.00259471	4.14e-11	0.000937757
rs211718	1	0.304866	ILMN_1778104	ACADM	C6(C4:1-DC)	1.74027e-12	3.72138e-15	1.778e-31	0.00127713
rs174547	11	0.304389	ILMN_1786759	TMEM258	PC aa C36:3 / PC aa C36:4	3.88455e-102	3.58268e-69	3.075e-14	0.00167816
rs211718	1	0.304866	ILMN_1778104	ACADM	C12 / C10	5.14016e-34	3.87137e-24	1.778e-31	0.00960057
rs174547	11	0.304389	ILMN_1670134	FADS1	PC aa C38:4	3.95468e-27	1.4922e-15	2.055e-14	0.0127503
rs174547	11	0.304389	ILMN_1670134	FADS1	PC aa C36:3 / PC aa C36:4	3.88455e-102	3.58268e-69	2.055e-14	0.015572
rs541503	1	0.378817	ILMN_1704537	PHGDH	Thr-PTC / Ser-PTC	5.62446e-11	1.4919e-05	4.14e-11	0.0471216
rs272889	5	0.384542	ILMN_1685057	SLC22A4	C5	2.87914e-05	5.46822e-05	3.244e-09	0.0770262
rs272889	5	0.384542	ILMN_1699357	SLC22A5	Val-PTC / C5	7.69126e-10	4.7741e-09	4.497e-28	0.114504
rs272889	5	0.384542	ILMN_2050911	SLC22A4	Val-PTC / C5	7.69126e-10	4.7741e-09	1.749e-17	0.167055
rs174547	11	0.304389	ILMN_1786759	TMEM258	PC aa C38:4	3.95468e-27	1.4922e-15	3.075e-14	0.301255
rs8396	4	0.29771	ILMN_1758034	ETFDH	SM (OH) C24:1	1.59534e-05	0.249451	9.269e-19	0.330006
rs272889	5	0.384542	ILMN_2050911	SLC22A4	C5	2.87914e-05	5.46822e-05	1.749e-17	0.371231
rs964184	11	0.15124	ILMN_1778668	TAGLN	PC aa C34:2	1.29793e-05	0.0118704	1.141e-10	0.419569
rs272889	5	0.384542	ILMN_1699357	SLC22A5	C5	2.87914e-05	5.46822e-05	4.497e-28	0.458698
rs964184	11	0.15124	ILMN_1791912	SIDT2	PC aa C36:2 / SM C16:0	2.22445e-11	0.433042	4.625e-09	0.487697
rs8396	4	0.29771	ILMN_1758034	ETFDH	C14:1-OH / C10	8.22412e-15	5.46902e-11	9.269e-19	0.592162
rs964184	11	0.15124	ILMN_1791912	SIDT2	PC aa C34:2	1.29793e-05	0.0118704	4.625e-09	0.704332
rs272889	5	0.384542	ILMN_1685057	SLC22A4	Val-PTC / C5	7.69126e-10	4.7741e-09	3.244e-09	0.713988
rs964184	11	0.15124	ILMN_1778668	TAGLN	PC aa C36:2 / SM C16:0	2.22445e-11	0.433042	1.141e-10	0.852616
1 indicates p-values for the association between SNP and metabolic trait/ratio
2 indicates p-values for the association between SNP and transcript level
3 indicates p-values for the association between transcript level and metabolic trait/ratio
Congruent metQTL and eQTL-SNPs were identified by comparing eQTL results with metQTLs published by Illig et al. [29]. Cross-associations were calculated for a KORA F4 subpopulation for which genetic, metabolomics and transcriptomics data were available.
